# Supplementary material for: Synergistic activity of caspofungin and posaconazole against Candida (Candidozyma) auris biofilms based on phenotypic, transcriptomic, and in vivo insights
Source: Microbiol Spectr. 2026 Mar 12;14(4):e02686-25. doi: 10.1128/spectrum.02686-25 (PMC13055398; doi:10.1128/spectrum.02686-25)
Supplement: Table S1 — Overview on Candida auris isolates and RT-qPCR assays. [file spectrum.02686-25-s0001.xlsx]

## Sheet: Overview
Table S1	Origin of Candida auris isolates used in the study. RT-qPCR data of selected genes
The supplementary material contains:
Sheet 1	Origin of Candida auris isolates
Sheet 2	RT-qPCR data of the selected genes
	Correlation data between the RT-qPCR (ΔΔCP) and RNA-Seq (log2FC) data
	Sequences of the used primer pairs

## Sheet: Sheet 1
Sheet 1	Origin of Candida auris isolates
Clade	Isolate number	Country	Body site
South Asian	10	England	Wound swab
	12	England	Not stated
	27	England	Pleural fluid
	82	England	Blood
	88	England	Skin swab
	213	England	Sputum

## Sheet: Sheet 2
Sheet 2	RT-qPCR data of the selected genes
	Correlation data between the RT-qPCR (ΔΔCP) and RNA-Seq (log2FC) data
	Sequences of the used primer pairs
Candida auris Gene ID	Candida albicans Gene name	RT-qPCR (ΔΔCP)						RNA-Seq (log2FC)
		Caspofungin vs. untreated control		Posaconazole vs. untreated control		Caspofungin with posaconazole vs. untreated control		Caspofungin vs. untreated control	Posaconazole vs. untreated control	Caspofungin with posaconazole vs. untreated control
		Mean	SD	Mean	SD	Mean	SD
B9J08_000486	ACT1	0.17	0.04	0.1	0.04	0.46	0.39	0.227	0.060	0.383
B9J08_002298	CAT1	0.46	0.26	-0.54	0.028	-0.387	0.301	0.335	-0.233	-0.444
B9J08_000261	ERG1	0.67	0.258	0.75	0.29	1.497	0.41	0.638	1.655	2.038
B9J08_001020	FKS2	-0.534	0.16	-0.91	0.473	-0.716	0.211	-0.415	-0.165	-0.705
B9J08_003981/ MDR1	MDR1	1.157	0.245	2.027	0.365	1.613	0.187	1.373	1.061	1.334
B9J08_005429	NRG1	0.847	0.385	0.633	0.340	-0.21	0.021	-0.233	0.393	-0.403
B9J08_004309	PFK1	2.44	0.47	0.613	0.311	0.010	0.560	0.761	0.383	0.309
B9J08_000175	PMC1	2.373	0.17	1.377	0.195	1.663	0.150	1.096	1.393	1.466
B9J08_001484	POT1	2.477	0.36	1.597	0.277	2.94	0.305	1.970	0.21	1.021
B9J08_003437	PRX1	-2.277	0.332	-2.66	0.157	-1.887	0.317	-1.088	-1.91	-2.4
B9J08_002643	RCT1	4.103	0.24	2.88	0.149	4.177	0.749	3.034	2.47	4.093
B9J08_001292/ SOD4	SOD4	0.247	0.595	-1.1	0.151	-1.483	0.47	0.39	-0.518	-0.899
B9J08_000592	UME6	-1.42	0.264	-1.343	0.379	-2.133	0.235	-0.565	-0.430	-0.873
B9J08_000270/ UPC2	UPC2	0.337	0.182	0.93	0.254	0.860	0.292	0.384	0.932	0.915
Pearson's correlation coefficient (RNA-Seq vs. RT-qPCR):
Caspofungin vs. untreated control		0.916
Posaconazole vs. untreated control		0.902
Caspofungin with posaconazole vs. untreated control		0.923
Figure represents mean ± SD calculated from three replicates.
Primer pairs used in the study
ACT1
5´-CTTGTTCCCAGGTATTGC-3´ and 5´-CTCGTCGTATTCTTGCTTG-3´
ERG1
5´-GCATTGTACTCGTTATTCGC-3´ and 5´-ACCCTTCTCGCAGTAGTTG-3´
CAT1
5´-GTGCCTACGGTGTCTTTG-3´ and 5´-TTGGATGGGTCTCTGATG-3´
PMC1
5´-GTC GTC GCC GTT ACT G -3´ and 5´-AGT CGC CGT TTG AAG AG -3´
PFK1
5´-CGCCTACTCTTCTTTGGAC-3´ and 5´-ACGGTGGTGTTTCTCTTTC-3´
UME6
5´-GACGAGAACCCCTAGAACC-3´ and 5´-GCACAGCCTTGTCAACAG-3´
UPC2
5´-GAC ACC GCC ACC TAA CCT ATC -3´ and 5´-CCC AAA CTG CTC AAA TCA CC-3´
MDR1
5´-CGACCAAGACCAACCACATTC-3´ and 5´-CGTATCCGAACACAAAAAGCG-3´
SOD4
5´-TTACCACGGCTACGAAAAGG-3´ and 5´-GCACCACCACAGACAAGTTG-3´
POT1
5´-CCCTTCCTCCAAACAGTC-3´ and 5´-AATACCAGCAGCCAAACAG-3´
RCT1
5´-GCC AGA GAT CCG ACA ACA AC-3´ and 5´-GCC AAT CTT GCC CAA AGT C-3´
FKS2
5´-CCC CCA AGA GGA AGC AAC-3´ and 5´-GCG TAG CAC CGA AAG AAG C-3´
PRX1
5´-CGC CTA CGA TAT GAT TGA C-3´ and 5´-ACC TCA GCA GTG TTT CTA CC-3´
NRG1
5´-GTGCCTTATCAGAACATTGC-3´and 5´-GCCCAGTGTAGTGAACAGAC-3´
