# Supplementary material for: Synergistic activity of caspofungin and posaconazole against Candida (Candidozyma) auris biofilms based on phenotypic, transcriptomic, and in vivo insights
Source: Microbiol Spectr. 2026 Mar 12;14(4):e02686-25. doi: 10.1128/spectrum.02686-25 (PMC13055398; doi:10.1128/spectrum.02686-25)
Supplement: Table S2 — Results of gene set enrichment analyses. [file spectrum.02686-25-s0002.xlsx]

## Sheet: Overview
Table S2	Results of the differential gene expression and gene set enrichment analyses
Sheet 1	Caspofungin vs. untreated control
Sheet 2	Posaconazole vs. untreated control
Sheet 3	Caspofungin with posaconazole vs. untreated control
The Candida Genome Database (http://www.candidagenome.org) and FungiDB (https://fungidb.org/fungidb/app) platforms were used with default settings.
Only terms where the adjusted p value was less than 0.05 were regarded as significantly enriched terms.

## Sheet: Sheet 1
Sheet 1	Caspofungin vs. untreated control
Species	Platform:	Type of genes	Criteria	Number of genes
C. auris	Candida Genome Database	upregulated	DEG; FC>1.5	568
Biological process
GOID	GO_term	Cluster frequency	Background frequency	Corrected P-value	False discovery rate	Gene(s) annotated to the term	Directly Annotated GOID List
6635	fatty acid beta-oxidation	9 out of 568 genes, 1.6%	9 out of 5417 background genes, 0.2%	1.53e-06	0.00%	B9J08_001484:B9J08_001740:B9J08_001741:B9J08_002847:B9J08_003185:B9J08_003466:B9J08_003628:B9J08_003678:B9J08_004905	7031:19752:19395:6631:6108:6635:6637:6735:15867:6099
19395	fatty acid oxidation	10 out of 568 genes, 1.8%	11 out of 5417 background genes, 0.2%	1.58e-06	0.00%	B9J08_000397:B9J08_001484:B9J08_001740:B9J08_001741:B9J08_002847:B9J08_003185:B9J08_003466:B9J08_003628:B9J08_003678:B9J08_004905	7031:19752:6631:19395:6108:16559:6735:6637:6635:15867:6099
34440	lipid oxidation	10 out of 568 genes, 1.8%	11 out of 5417 background genes, 0.2%	1.58e-06	0.00%	B9J08_000397:B9J08_001484:B9J08_001740:B9J08_001741:B9J08_002847:B9J08_003185:B9J08_003466:B9J08_003628:B9J08_003678:B9J08_004905	7031:19752:6631:19395:6108:16559:6735:6637:6635:15867:6099
9062	fatty acid catabolic process	10 out of 568 genes, 1.8%	13 out of 5417 background genes, 0.2%	3.37e-05	0.00%	B9J08_001484:B9J08_001740:B9J08_001741:B9J08_001956:B9J08_002847:B9J08_003185:B9J08_003466:B9J08_003628:B9J08_003678:B9J08_004905	7031:19752:19395:6631:9062:6108:6735:6637:6635:15867:30437:6099
32787	monocarboxylic acid metabolic process	27 out of 568 genes, 4.8%	97 out of 5417 background genes, 1.8%	0.00128	0.00%	B9J08_000397:B9J08_001484:B9J08_001740:B9J08_001741:B9J08_001861:B9J08_001889:B9J08_001946:B9J08_001956:B9J08_002231:B9J08_002566:B9J08_002847:B9J08_002919:B9J08_003185:B9J08_003285:B9J08_003374:B9J08_003466:B9J08_003628:B9J08_003632:B9J08_003678:B9J08_003836:B9J08_003942:B9J08_004309:B9J08_004375:B9J08_004702:B9J08_004905:B9J08_004928:B9J08_005201	19752:6096:30148:6006:1990539:46323:5975:6635:6000:61621:6099:30497:6013:6631:6002:19655:6351:2001234:6735:42866:30388:6097:19395:6515:44539:6559:7035:70072:9062:42761:6094:46015:15867:7031:32511:19413:1678:6083:51453:6569:38:16559:6108:949:6637:6090:30437:16192
30258	lipid modification	10 out of 568 genes, 1.8%	18 out of 5417 background genes, 0.3%	0.00316	0.00%	B9J08_000397:B9J08_001484:B9J08_001740:B9J08_001741:B9J08_002847:B9J08_003185:B9J08_003466:B9J08_003628:B9J08_003678:B9J08_004905	19752:6635:6099:6631:6735:19395:15867:7031:6108:16559:6637
16042	lipid catabolic process	15 out of 568 genes, 2.6%	39 out of 5417 background genes, 0.7%	0.00411	0.00%	B9J08_001484:B9J08_001740:B9J08_001741:B9J08_001956:B9J08_002847:B9J08_003185:B9J08_003466:B9J08_003486:B9J08_003621:B9J08_003628:B9J08_003678:B9J08_004011:B9J08_004176:B9J08_004259:B9J08_004905	19752:90266:6635:6099:6631:36151:6650:6735:9395:6642:16042:6644:19395:6629:9062:7114:15867:7031:30149:19433:6108:6637:46513:30437
6631	fatty acid metabolic process	15 out of 568 genes, 2.6%	40 out of 5417 background genes, 0.7%	0.00595	0.00%	B9J08_000397:B9J08_001484:B9J08_001740:B9J08_001741:B9J08_001861:B9J08_001889:B9J08_001956:B9J08_002847:B9J08_003185:B9J08_003285:B9J08_003466:B9J08_003628:B9J08_003678:B9J08_003942:B9J08_004905	19752:30148:6635:6099:30497:6631:6735:19395:6515:44539:42761:9062:15867:7031:32511:6108:38:16559:6637:30437:16192
72329	monocarboxylic acid catabolic process	10 out of 568 genes, 1.8%	19 out of 5417 background genes, 0.4%	0.00605	0.00%	B9J08_001484:B9J08_001740:B9J08_001741:B9J08_001956:B9J08_002847:B9J08_003185:B9J08_003466:B9J08_003628:B9J08_003678:B9J08_004905	19752:6635:6099:6631:6735:19395:9062:15867:7031:6108:6637:30437
71852	fungal-type cell wall organization or biogenesis	24 out of 568 genes, 4.2%	92 out of 5417 background genes, 1.7%	0.01701	0.00%	B9J08_000307:B9J08_000384:B9J08_000473:B9J08_000542:B9J08_000735:CAS5:B9J08_001079:B9J08_001418:B9J08_001901:SAP6:B9J08_002003:B9J08_002149:B9J08_002188:KRE6:B9J08_002560:B9J08_002682:B9J08_003251:B9J08_003575:B9J08_004150:B9J08_004200:B9J08_004410:B9J08_004786:B9J08_005265:B9J08_005359	70879:1902413:1902660:6037:50850:5975:45944:6886:71704:55085:51457:9272:97271:6078:1402:60256:71852:6468:30476:16311:90334:43937:1903138:10895:30968:8361:34221:31505:30010:36498:35556:1904541:60237:16052:15883:1905665:6457:98703:30148:32120:71474:34976:71555:71432:7117:6914:44042:1903753:71970:7266:7124:9267:6470:90364:16485:122:55074:51220:9408:9992:71507:71476:7165:10973:97720:10447:425:6508:42…
5975	carbohydrate metabolic process	28 out of 568 genes, 4.9%	118 out of 5417 background genes, 2.2%	0.02358	0.00%	B9J08_000384:B9J08_001418:B9J08_001799:B9J08_001901:B9J08_001985:B9J08_002169:B9J08_002188:B9J08_002231:KRE6:B9J08_002566:B9J08_002669:B9J08_002761:B9J08_002919:B9J08_003251:B9J08_003374:B9J08_003397:B9J08_003449:B9J08_003632:B9J08_003836:B9J08_004228:B9J08_004309:B9J08_004375:B9J08_004410:B9J08_004534:B9J08_004928:B9J08_005163:B9J08_005201:B9J08_005300	70879:6096:920:6037:6006:5975:5987:61621:6013:6002:71704:9272:2001234:6078:6116:6559:16558:42149:7035:70072:6094:6114:31505:6072:51453:949:1904541:6090:19752:16052:6110:1990539:46323:6003:6071:6000:71555:7117:19655:6355:6351:44042:5993:42866:71970:30388:6973:6097:7124:46168:46015:15771:1678:6569:72593
71554	cell wall organization or biogenesis	25 out of 568 genes, 4.4%	105 out of 5417 background genes, 1.9%	0.06093	0.00%	B9J08_000307:B9J08_000384:B9J08_000473:B9J08_000542:B9J08_000735:CAS5:B9J08_001079:B9J08_001418:B9J08_001901:SAP6:B9J08_002003:B9J08_002149:B9J08_002188:KRE6:B9J08_002560:B9J08_002682:B9J08_003251:B9J08_003575:B9J08_004150:B9J08_004200:B9J08_004410:B9J08_004786:B9J08_005161:B9J08_005265:B9J08_005359	70879:32:1902413:1902660:6037:50850:5975:45944:6886:71704:55085:51457:9272:97271:6078:1402:60256:71852:6486:6468:30476:16311:90334:43937:1903138:10895:30968:8361:34221:31505:30010:36498:35556:1904541:60237:16052:15883:1905665:30148:98703:6457:32120:71474:9058:34976:71555:71432:7117:6914:9298:44042:1903753:71970:7266:7124:9267:90364:6470:16485:122:55074:51220:9408:9992:71476:71507:10973:7165:97720…
55085	transmembrane transport	63 out of 568 genes, 11.1%	377 out of 5417 background genes, 7.0%	0.08781	0.29%	B9J08_000175:B9J08_000473:B9J08_000759:B9J08_000796:B9J08_000804:B9J08_000831:B9J08_000938:B9J08_000982:B9J08_001015:B9J08_001254:B9J08_001362:B9J08_001530:B9J08_001899:B9J08_001963:B9J08_002065:B9J08_002067:B9J08_002148:MAL31:B9J08_002250:B9J08_002297:B9J08_002480:B9J08_002481:B9J08_002488:B9J08_002566:B9J08_002646:B9J08_002659:B9J08_002725:B9J08_002864:B9J08_002965:B9J08_003040:B9J08_003079:B9J…	6096:2000766:6282:6006:5975:6513:6813:45944:15744:6013:6821:55085:316:45454:19878:98713:9272:2001234:6116:15741:6877:16558:71805:51027:90334:8272:50821:15812:30026:9085:6816:30150:6114:6072:6814:98656:71918:6915:1990641:15990:6824:16560:15883:30148:98703:6457:1990539:46323:71474:6000:72348:7005:1902600:42307:16562:31204:6828:15824:15804:46618:6812:15793:6811:6973:6986:46168:51865:122:30001:55074:…
Cellular component
GOID	GO_term	Cluster frequency	Background frequency	Corrected P-value	False discovery rate	Gene(s) annotated to the term	Directly Annotated GOID List
30312	external encapsulating structure	17 out of 568 genes, 3.0%	40 out of 5417 background genes, 0.7%	3.06e-05	0.00%	B9J08_000384:B9J08_001002:B9J08_001418:B9J08_001901:B9J08_002560:B9J08_002761:B9J08_003120:B9J08_003251:B9J08_003397:B9J08_003910:B9J08_004200:B9J08_004383:B9J08_004388:B9J08_004410:B9J08_004786:B9J08_005265:B9J08_005359	5737:131:32473:5628:142:1990819:324:35840:144:5621:935:30287:9277:71597:35841:32153:5618:5935:34399:5576
5618	cell wall	17 out of 568 genes, 3.0%	40 out of 5417 background genes, 0.7%	3.06e-05	0.00%	B9J08_000384:B9J08_001002:B9J08_001418:B9J08_001901:B9J08_002560:B9J08_002761:B9J08_003120:B9J08_003251:B9J08_003397:B9J08_003910:B9J08_004200:B9J08_004383:B9J08_004388:B9J08_004410:B9J08_004786:B9J08_005265:B9J08_005359	5737:131:32473:5628:142:1990819:324:35840:144:5621:30287:935:71597:9277:5618:32153:35841:5935:34399:5576
71944	cell periphery	70 out of 568 genes, 12.3%	370 out of 5417 background genes, 6.8%	6.35e-05	0.00%	B9J08_000016:B9J08_000228:B9J08_000290:B9J08_000384:B9J08_000435:B9J08_000473:B9J08_000690:B9J08_000938:B9J08_000987:B9J08_001001:B9J08_001002:B9J08_001079:B9J08_001080:B9J08_001340:B9J08_001347:B9J08_001391:B9J08_001418:B9J08_001432:B9J08_001800:B9J08_001817:B9J08_001861:B9J08_001901:SAP6:B9J08_002047:GPR1:B9J08_002069:B9J08_002150:B9J08_002167:KRE6:B9J08_002401:B9J08_002560:GPA2:B9J08_002725:B9…	5628:99079:110085:1990295:44853:32154:324:30133:51286:70867:329:5881:1990528:30427:5816:5621:5886:1990023:1904511:35838:120106:32153:35841:9898:44732:42597:148:44697:5737:142:31097:5777:35840:1990531:837:16938:70057:935:70056:9277:5933:32177:5802:5937:43332:15630:31520:45121:140453:32473:1990752:110115:55028:1902716:139:5789:839:32432:144:5934:16021:70250:5880:120105:72686:5618:5811:5935:776:4500…
9277	fungal-type cell wall	16 out of 568 genes, 2.8%	39 out of 5417 background genes, 0.7%	0.00012	0.00%	B9J08_000384:B9J08_001002:B9J08_001418:B9J08_001901:B9J08_002560:B9J08_002761:B9J08_003120:B9J08_003251:B9J08_003397:B9J08_004200:B9J08_004383:B9J08_004388:B9J08_004410:B9J08_004786:B9J08_005265:B9J08_005359	5628:324:5621:32153:35841:5737:142:35840:935:9277:32473:144:5618:5935:131:1990819:30287:71597:34399:5576
42579	microbody	23 out of 568 genes, 4.0%	89 out of 5417 background genes, 1.6%	0.00556	0.00%	B9J08_000010:B9J08_000397:B9J08_000572:B9J08_000828:B9J08_001484:B9J08_001740:B9J08_001741:B9J08_001861:B9J08_001956:B9J08_001963:B9J08_002488:B9J08_002847:B9J08_002919:B9J08_002976:B9J08_003185:B9J08_003386:B9J08_003449:B9J08_003462:B9J08_003466:B9J08_003628:B9J08_003678:B9J08_003889:B9J08_004905	329:1990429:35838:9898:148:31097:5777:5635:935:5778:43332:140453:1902716:5789:5934:5811:5935:9331:70939:131:5829:5758:5783:5739:5794:5782:5634
5777	peroxisome	23 out of 568 genes, 4.0%	89 out of 5417 background genes, 1.6%	0.00556	0.00%	B9J08_000010:B9J08_000397:B9J08_000572:B9J08_000828:B9J08_001484:B9J08_001740:B9J08_001741:B9J08_001861:B9J08_001956:B9J08_001963:B9J08_002488:B9J08_002847:B9J08_002919:B9J08_002976:B9J08_003185:B9J08_003386:B9J08_003449:B9J08_003462:B9J08_003466:B9J08_003628:B9J08_003678:B9J08_003889:B9J08_004905	329:1990429:35838:9898:148:31097:5777:5635:935:5778:43332:140453:1902716:5789:5934:5811:5935:9331:70939:131:5829:5758:5783:5739:5794:5782:5634
31907	microbody lumen	6 out of 568 genes, 1.1%	9 out of 5417 background genes, 0.2%	0.01616	0.00%	B9J08_001484:B9J08_001740:B9J08_001956:B9J08_002919:B9J08_003462:B9J08_003466	1990429:5777:5778:5829:5758:5782
5782	peroxisomal matrix	6 out of 568 genes, 1.1%	9 out of 5417 background genes, 0.2%	0.01616	0.00%	B9J08_001484:B9J08_001740:B9J08_001956:B9J08_002919:B9J08_003462:B9J08_003466	1990429:5777:5778:5829:5758:5782
Molecular function
GOID	GO_term	Cluster frequency	Background frequency	Corrected P-value	False discovery rate	Gene(s) annotated to the term	Directly Annotated GOID List
5199	structural constituent of cell wall	5 out of 568 genes, 0.9%	5 out of 5417 background genes, 0.1%	0.00405	0.00%	B9J08_002560:B9J08_003910:B9J08_004200:B9J08_004786:B9J08_005265	16298:5199
4100	chitin synthase activity	4 out of 568 genes, 0.7%	4 out of 5417 background genes, 0.1%	0.03891	2.00%	B9J08_002856:CHS2:B9J08_004150:B9J08_005077	4100
Species	Platform:	Type of genes	Criteria	Number of genes
C. auris	FungiDB	upregulated	DEG; FC>1.5	568
Biological process
ID	Name	Bgd count	Result count	Result gene list	Pct of bgd	Fold enrichment	Odds ratio	P-value	Benjamini	Bonferroni
GO:0009062	fatty acid catabolic process	17	14	B9J08_000010,B9J08_001484,B9J08_001740,B9J08_001741,B9J08_001956,B9J08_002847,B9J08_002919,B9J08_003185,B9J08_003374,B9J08_003466,B9J08_003628,B9J08_003678,B9J08_004365,B9J08_004905,	82.4	8.72	46.18	1.93424511166e-12	4.59963487553e-09	4.59963487553e-09
GO:0006631	fatty acid metabolic process	61	25	B9J08_000010,B9J08_000397,B9J08_001484,B9J08_001740,B9J08_001741,B9J08_001861,B9J08_001889,B9J08_001956,B9J08_002488,B9J08_002763,B9J08_002847,B9J08_002919,B9J08_003185,B9J08_003285,B9J08_003374,B9J08_003462,B9J08_003466,B9J08_003628,B9J08_003678,B9J08_003942,B9J08_004365,B9J08_004702,B9J08_004905,B9J08_004931,B9J08_005230,	41.0	4.34	7.0	4.38120850149e-11	5.20925690828e-08	1.04185138166e-07
GO:0072329	monocarboxylic acid catabolic process	33	18	B9J08_000010,B9J08_001372,B9J08_001484,B9J08_001740,B9J08_001741,B9J08_001889,B9J08_001956,B9J08_002847,B9J08_002919,B9J08_003185,B9J08_003231,B9J08_003374,B9J08_003466,B9J08_003628,B9J08_003678,B9J08_004264,B9J08_004365,B9J08_004905,	54.5	5.78	11.95	6.98592578136e-11	5.53751050269e-08	1.66125315081e-07
GO:0044242	cellular lipid catabolic process	34	18	B9J08_000010,B9J08_001484,B9J08_001740,B9J08_001741,B9J08_001956,B9J08_002847,B9J08_002919,B9J08_003185,B9J08_003374,B9J08_003466,B9J08_003486,B9J08_003621,B9J08_003628,B9J08_003678,B9J08_004011,B9J08_004259,B9J08_004365,B9J08_004905,	52.9	5.61	11.2	1.35675013678e-10	8.06587956316e-08	3.22635182526e-07
GO:0032787	monocarboxylic acid metabolic process	131	37	B9J08_000010,B9J08_000397,B9J08_001372,B9J08_001484,B9J08_001740,B9J08_001741,B9J08_001861,B9J08_001889,B9J08_001946,B9J08_001956,B9J08_002231,B9J08_002488,B9J08_002566,B9J08_002763,B9J08_002847,B9J08_002919,B9J08_003185,B9J08_003231,B9J08_003285,B9J08_003374,B9J08_003462,B9J08_003466,B9J08_003628,B9J08_003632,B9J08_003678,B9J08_003836,B9J08_003942,B9J08_004264,B9J08_004309,B9J08_004365,B9J08_004…	28.2	2.99	4.03	3.76803730633e-10	1.64987489987e-07	8.96039271446e-07
GO:0034440	lipid oxidation	11	10	B9J08_000397,B9J08_001484,B9J08_001740,B9J08_001741,B9J08_002847,B9J08_003185,B9J08_003466,B9J08_003628,B9J08_003678,B9J08_004905,	90.9	9.63	98.08	5.18382018562e-10	1.64987489987e-07	1.23271244014e-06
GO:0019395	fatty acid oxidation	11	10	B9J08_000397,B9J08_001484,B9J08_001740,B9J08_001741,B9J08_002847,B9J08_003185,B9J08_003466,B9J08_003628,B9J08_003678,B9J08_004905,	90.9	9.63	98.08	5.18382018562e-10	1.64987489987e-07	1.23271244014e-06
GO:0006635	fatty acid beta-oxidation	9	9	B9J08_001484,B9J08_001740,B9J08_001741,B9J08_002847,B9J08_003185,B9J08_003466,B9J08_003628,B9J08_003678,B9J08_004905,	100.0	10.59	inf	5.55046223674e-10	1.64987489987e-07	1.3198999199e-06
GO:0016042	lipid catabolic process	44	19	B9J08_000010,B9J08_001484,B9J08_001740,B9J08_001741,B9J08_001956,B9J08_002847,B9J08_002919,B9J08_003185,B9J08_003374,B9J08_003466,B9J08_003486,B9J08_003621,B9J08_003628,B9J08_003678,B9J08_004011,B9J08_004176,B9J08_004259,B9J08_004365,B9J08_004905,	43.2	4.57	7.57	3.50270664724e-09	9.25492934127e-07	8.32943640714e-06
GO:0005975	carbohydrate metabolic process	148	38	B9J08_000384,B9J08_000918,B9J08_001418,B9J08_001529,B9J08_001799,B9J08_001901,B9J08_001985,B9J08_002169,B9J08_002188,B9J08_002262,B9J08_002263,B9J08_002554,B9J08_002566,B9J08_002600,B9J08_002632,B9J08_002635,B9J08_002652,B9J08_002669,B9J08_002761,B9J08_002919,B9J08_003120,B9J08_003251,B9J08_003374,B9J08_003397,B9J08_003449,B9J08_003466,B9J08_003632,B9J08_003836,B9J08_004228,B9J08_004309,B9J08_004…	25.7	2.72	3.53	4.2951893809e-09	1.02139603478e-06	1.02139603478e-05
GO:0006040	amino sugar metabolic process	23	13	B9J08_001816,B9J08_001901,B9J08_002096,B9J08_002632,B9J08_002761,B9J08_002856,B9J08_003879,B9J08_004150,B9J08_004381,B9J08_004410,B9J08_004972,B9J08_005077,B9J08_005328,	56.5	5.98	12.81	1.89965551934e-08	4.10670984091e-06	4.517380825e-05
GO:0071852	fungal-type cell wall organization or biogenesis	113	30	B9J08_000384,B9J08_000473,B9J08_000735,B9J08_001079,B9J08_001418,B9J08_001816,B9J08_001901,B9J08_001958,B9J08_002003,B9J08_002149,B9J08_002188,B9J08_002262,B9J08_002560,B9J08_002632,B9J08_002682,B9J08_002725,B9J08_003251,B9J08_003401,B9J08_003575,B9J08_003879,B9J08_003889,B9J08_004150,B9J08_004200,B9J08_004410,B9J08_004786,B9J08_004972,B9J08_005077,B9J08_005161,B9J08_005265,B9J08_005359,	26.5	2.81	3.65	8.77569654009e-08	1.73905053103e-05	0.000208686063723
GO:0006022	aminoglycan metabolic process	19	11	B9J08_001816,B9J08_001901,B9J08_002096,B9J08_002632,B9J08_002761,B9J08_002856,B9J08_003879,B9J08_004150,B9J08_004410,B9J08_004972,B9J08_005077,	57.9	6.13	13.49	1.77555929239e-07	3.01591428379e-05	0.000422227999731
GO:0006030	chitin metabolic process	19	11	B9J08_001816,B9J08_001901,B9J08_002096,B9J08_002632,B9J08_002761,B9J08_002856,B9J08_003879,B9J08_004150,B9J08_004410,B9J08_004972,B9J08_005077,	57.9	6.13	13.49	1.77555929239e-07	3.01591428379e-05	0.000422227999731
GO:0046349	amino sugar biosynthetic process	16	10	B9J08_001816,B9J08_002096,B9J08_002632,B9J08_002856,B9J08_003879,B9J08_004150,B9J08_004381,B9J08_004972,B9J08_005077,B9J08_005328,	62.5	6.62	16.33	2.43434036396e-07	3.85924092366e-05	0.000578886138549
GO:0046395	carboxylic acid catabolic process	71	22	B9J08_000010,B9J08_001372,B9J08_001484,B9J08_001713,B9J08_001740,B9J08_001741,B9J08_001889,B9J08_001956,B9J08_002130,B9J08_002231,B9J08_002847,B9J08_002919,B9J08_003185,B9J08_003231,B9J08_003374,B9J08_003466,B9J08_003628,B9J08_003678,B9J08_004192,B9J08_004264,B9J08_004365,B9J08_004905,	31.0	3.28	4.48	2.63012373355e-07	3.90902139899e-05	0.000625443423839
GO:0016054	organic acid catabolic process	72	22	B9J08_000010,B9J08_001372,B9J08_001484,B9J08_001713,B9J08_001740,B9J08_001741,B9J08_001889,B9J08_001956,B9J08_002130,B9J08_002231,B9J08_002847,B9J08_002919,B9J08_003185,B9J08_003231,B9J08_003374,B9J08_003466,B9J08_003628,B9J08_003678,B9J08_004192,B9J08_004264,B9J08_004365,B9J08_004905,	30.6	3.24	4.39	3.46096728057e-07	4.84128246659e-05	0.00082301801932
GO:0071554	cell wall organization or biogenesis	133	32	B9J08_000384,B9J08_000473,B9J08_000735,B9J08_001079,B9J08_001418,B9J08_001816,B9J08_001901,B9J08_001958,B9J08_002003,B9J08_002096,B9J08_002149,B9J08_002188,B9J08_002262,B9J08_002560,B9J08_002632,B9J08_002682,B9J08_002725,B9J08_002856,B9J08_003251,B9J08_003401,B9J08_003575,B9J08_003879,B9J08_003889,B9J08_004150,B9J08_004200,B9J08_004410,B9J08_004786,B9J08_004972,B9J08_005077,B9J08_005161,B9J08_005…	24.1	2.55	3.2	3.86436275469e-07	5.10525257258e-05	0.000918945463064
GO:0015976	carbon utilization	17	10	B9J08_000010,B9J08_000363,B9J08_000847,B9J08_001889,B9J08_002669,B9J08_002919,B9J08_003374,B9J08_004365,B9J08_005163,B9J08_005201,	58.8	6.23	13.99	5.41657934334e-07	6.77927667287e-05	0.00128806256785
GO:1901071	glucosamine-containing compound metabolic process	21	11	B9J08_001816,B9J08_001901,B9J08_002096,B9J08_002632,B9J08_002761,B9J08_002856,B9J08_003879,B9J08_004150,B9J08_004410,B9J08_004972,B9J08_005077,	52.4	5.55	10.79	6.94825624008e-07	8.26147666946e-05	0.00165229533389
GO:0030258	lipid modification	20	10	B9J08_000397,B9J08_001484,B9J08_001740,B9J08_001741,B9J08_002847,B9J08_003185,B9J08_003466,B9J08_003628,B9J08_003678,B9J08_004905,	50.0	5.29	9.79	3.95896219482e-06	0.000448305338061	0.00941441209928
GO:0006083	acetate metabolic process	13	8	B9J08_000010,B9J08_001889,B9J08_001946,B9J08_002919,B9J08_003231,B9J08_003374,B9J08_004365,B9J08_004702,	61.5	6.52	15.61	5.00209597369e-06	0.000540681101156	0.0118949842254
GO:0044282	small molecule catabolic process	98	24	B9J08_000010,B9J08_001372,B9J08_001484,B9J08_001713,B9J08_001740,B9J08_001741,B9J08_001889,B9J08_001956,B9J08_002130,B9J08_002231,B9J08_002554,B9J08_002847,B9J08_002919,B9J08_003185,B9J08_003231,B9J08_003374,B9J08_003466,B9J08_003628,B9J08_003632,B9J08_003678,B9J08_004192,B9J08_004264,B9J08_004365,B9J08_004905,	24.5	2.59	3.23	8.2595491686e-06	0.000853965561867	0.0196412079229
GO:0006037	cell wall chitin metabolic process	14	8	B9J08_001816,B9J08_001901,B9J08_002096,B9J08_002632,B9J08_004150,B9J08_004410,B9J08_004972,B9J08_005077,	57.1	6.05	13.0	1.07124803295e-05	0.000943491786054	0.0254742782234
GO:0006023	aminoglycan biosynthetic process	14	8	B9J08_001816,B9J08_002096,B9J08_002632,B9J08_002856,B9J08_003879,B9J08_004150,B9J08_004972,B9J08_005077,	57.1	6.05	13.0	1.07124803295e-05	0.000943491786054	0.0254742782234
GO:0006031	chitin biosynthetic process	14	8	B9J08_001816,B9J08_002096,B9J08_002632,B9J08_002856,B9J08_003879,B9J08_004150,B9J08_004972,B9J08_005077,	57.1	6.05	13.0	1.07124803295e-05	0.000943491786054	0.0254742782234
GO:1901073	glucosamine-containing compound biosynthetic process	14	8	B9J08_001816,B9J08_002096,B9J08_002632,B9J08_002856,B9J08_003879,B9J08_004150,B9J08_004972,B9J08_005077,	57.1	6.05	13.0	1.07124803295e-05	0.000943491786054	0.0254742782234
GO:0045733	acetate catabolic process	8	6	B9J08_000010,B9J08_001889,B9J08_002919,B9J08_003231,B9J08_003374,B9J08_004365,	75.0	7.94	29.15	1.63112634122e-05	0.0013852922998	0.0387881843943
GO:0045229	external encapsulating structure organization	83	21	B9J08_001079,B9J08_001418,B9J08_001901,B9J08_001958,B9J08_002003,B9J08_002149,B9J08_002262,B9J08_002560,B9J08_002725,B9J08_002856,B9J08_003251,B9J08_003401,B9J08_003575,B9J08_003879,B9J08_003889,B9J08_004150,B9J08_004200,B9J08_004410,B9J08_004786,B9J08_005077,B9J08_005265,	25.3	2.68	3.36	1.78619191243e-05	0.00141585478925	0.0424756436776
GO:0071555	cell wall organization	83	21	B9J08_001079,B9J08_001418,B9J08_001901,B9J08_001958,B9J08_002003,B9J08_002149,B9J08_002262,B9J08_002560,B9J08_002725,B9J08_002856,B9J08_003251,B9J08_003401,B9J08_003575,B9J08_003879,B9J08_003889,B9J08_004150,B9J08_004200,B9J08_004410,B9J08_004786,B9J08_005077,B9J08_005265,	25.3	2.68	3.36	1.78619191243e-05	0.00141585478925	0.0424756436776
GO:0055085	transmembrane transport	381	60	B9J08_000175,B9J08_000473,B9J08_000759,B9J08_000796,B9J08_000804,B9J08_000831,B9J08_000938,B9J08_000982,B9J08_001015,B9J08_001254,B9J08_001362,B9J08_001530,B9J08_001899,B9J08_001963,B9J08_002065,B9J08_002067,B9J08_002148,B9J08_002168,B9J08_002250,B9J08_002297,B9J08_002480,B9J08_002481,B9J08_002488,B9J08_002566,B9J08_002618,B9J08_002646,B9J08_002659,B9J08_002725,B9J08_002965,B9J08_003040,B9J08_003…	15.7	1.67	1.92	2.95511829933e-05	0.00226686171478	0.0702727131581
GO:0031505	fungal-type cell wall organization	81	20	B9J08_001079,B9J08_001418,B9J08_001901,B9J08_001958,B9J08_002003,B9J08_002149,B9J08_002262,B9J08_002560,B9J08_002725,B9J08_003251,B9J08_003401,B9J08_003575,B9J08_003879,B9J08_003889,B9J08_004150,B9J08_004200,B9J08_004410,B9J08_004786,B9J08_005077,B9J08_005265,	24.7	2.61	3.25	4.14890540996e-05	0.00308315533277	0.0986609706488
GO:0019752	carboxylic acid metabolic process	330	53	B9J08_000010,B9J08_000397,B9J08_000409,B9J08_000980,B9J08_001372,B9J08_001484,B9J08_001684,B9J08_001713,B9J08_001740,B9J08_001741,B9J08_001756,B9J08_001861,B9J08_001889,B9J08_001946,B9J08_001956,B9J08_002130,B9J08_002171,B9J08_002231,B9J08_002478,B9J08_002488,B9J08_002566,B9J08_002632,B9J08_002652,B9J08_002763,B9J08_002847,B9J08_002919,B9J08_003185,B9J08_003205,B9J08_003231,B9J08_003271,B9J08_003…	16.1	1.7	1.95	5.25182582167e-05	0.00378449751634	0.124888418039
GO:0043436	oxoacid metabolic process	343	54	B9J08_000010,B9J08_000397,B9J08_000409,B9J08_000980,B9J08_001372,B9J08_001484,B9J08_001684,B9J08_001713,B9J08_001740,B9J08_001741,B9J08_001756,B9J08_001861,B9J08_001889,B9J08_001946,B9J08_001956,B9J08_002130,B9J08_002171,B9J08_002231,B9J08_002478,B9J08_002488,B9J08_002554,B9J08_002566,B9J08_002632,B9J08_002652,B9J08_002763,B9J08_002847,B9J08_002919,B9J08_003185,B9J08_003205,B9J08_003231,B9J08_003…	15.7	1.67	1.9	7.77377214547e-05	0.00543706769469	0.184860301619
GO:0006629	lipid metabolic process	279	46	B9J08_000010,B9J08_000222,B9J08_000397,B9J08_000473,B9J08_001116,B9J08_001181,B9J08_001484,B9J08_001740,B9J08_001741,B9J08_001861,B9J08_001889,B9J08_001956,B9J08_002349,B9J08_002381,B9J08_002488,B9J08_002763,B9J08_002847,B9J08_002876,B9J08_002919,B9J08_003185,B9J08_003285,B9J08_003374,B9J08_003462,B9J08_003466,B9J08_003486,B9J08_003621,B9J08_003628,B9J08_003678,B9J08_003884,B9J08_003885,B9J08_003…	16.5	1.75	2.0	8.90203681006e-05	0.00604829815266	0.211690435343
GO:0009743	response to carbohydrate	10	6	B9J08_001391,B9J08_002066,B9J08_002250,B9J08_002635,B9J08_004167,B9J08_005567,	60.0	6.35	14.57	0.000103628081722	0.00684521050929	0.246427578335
GO:0006082	organic acid metabolic process	347	54	B9J08_000010,B9J08_000397,B9J08_000409,B9J08_000980,B9J08_001372,B9J08_001484,B9J08_001684,B9J08_001713,B9J08_001740,B9J08_001741,B9J08_001756,B9J08_001861,B9J08_001889,B9J08_001946,B9J08_001956,B9J08_002130,B9J08_002171,B9J08_002231,B9J08_002478,B9J08_002488,B9J08_002554,B9J08_002566,B9J08_002632,B9J08_002652,B9J08_002763,B9J08_002847,B9J08_002919,B9J08_003185,B9J08_003205,B9J08_003231,B9J08_003…	15.6	1.65	1.87	0.000106995304275	0.00687661712344	0.254434833567
GO:0009226	nucleotide-sugar biosynthetic process	7	5	B9J08_002600,B9J08_002632,B9J08_004381,B9J08_005161,B9J08_005328,	71.4	7.56	24.23	0.000131465451117	0.00822696954622	0.312624842756
GO:0044255	cellular lipid metabolic process	253	42	B9J08_000010,B9J08_000222,B9J08_000397,B9J08_000473,B9J08_001181,B9J08_001484,B9J08_001740,B9J08_001741,B9J08_001861,B9J08_001889,B9J08_001956,B9J08_002349,B9J08_002381,B9J08_002488,B9J08_002763,B9J08_002847,B9J08_002876,B9J08_002919,B9J08_003185,B9J08_003285,B9J08_003374,B9J08_003462,B9J08_003466,B9J08_003486,B9J08_003621,B9J08_003628,B9J08_003678,B9J08_003884,B9J08_003885,B9J08_003942,B9J08_004…	16.6	1.76	2.0	0.000156247661448	0.00952710099802	0.371556938923
GO:0042593	glucose homeostasis	11	6	B9J08_001391,B9J08_002066,B9J08_002250,B9J08_002566,B9J08_002635,B9J08_003836,	54.5	5.78	11.65	0.000209875186785	0.011606585911	0.499083194174
GO:0033500	carbohydrate homeostasis	11	6	B9J08_001391,B9J08_002066,B9J08_002250,B9J08_002566,B9J08_002635,B9J08_003836,	54.5	5.78	11.65	0.000209875186785	0.011606585911	0.499083194174
GO:0001678	cellular glucose homeostasis	11	6	B9J08_001391,B9J08_002066,B9J08_002250,B9J08_002566,B9J08_002635,B9J08_003836,	54.5	5.78	11.65	0.000209875186785	0.011606585911	0.499083194174
GO:0006038	cell wall chitin biosynthetic process	11	6	B9J08_001816,B9J08_002096,B9J08_002632,B9J08_004150,B9J08_004972,B9J08_005077,	54.5	5.78	11.65	0.000209875186785	0.011606585911	0.499083194174
GO:0044262	cellular carbohydrate metabolic process	71	17	B9J08_000384,B9J08_001799,B9J08_002169,B9J08_002262,B9J08_002263,B9J08_002554,B9J08_002566,B9J08_002635,B9J08_002652,B9J08_002919,B9J08_003251,B9J08_003374,B9J08_003397,B9J08_003449,B9J08_004228,B9J08_004534,B9J08_005077,	23.9	2.54	3.1	0.000233511910696	0.0126202573553	0.555291323635
GO:0019318	hexose metabolic process	25	9	B9J08_002566,B9J08_002600,B9J08_002669,B9J08_003632,B9J08_003836,B9J08_004375,B9J08_005163,B9J08_005201,B9J08_005300,	36.0	3.81	5.48	0.000283791336973	0.0149967955405	0.674855799321
GO:0006006	glucose metabolic process	17	7	B9J08_002566,B9J08_002669,B9J08_003632,B9J08_003836,B9J08_004375,B9J08_005163,B9J08_005201,	41.2	4.36	6.8	0.000536490846584	0.0277342441995	1.0
GO:0009225	nucleotide-sugar metabolic process	9	5	B9J08_002600,B9J08_002632,B9J08_004381,B9J08_005161,B9J08_005328,	55.6	5.88	12.11	0.000671332865073	0.0313025402577	1.0
GO:0034284	response to monosaccharide	9	5	B9J08_001391,B9J08_002066,B9J08_002250,B9J08_002635,B9J08_005567,	55.6	5.88	12.11	0.000671332865073	0.0313025402577	1.0
GO:0009746	response to hexose	9	5	B9J08_001391,B9J08_002066,B9J08_002250,B9J08_002635,B9J08_005567,	55.6	5.88	12.11	0.000671332865073	0.0313025402577	1.0
GO:0071322	cellular response to carbohydrate stimulus	9	5	B9J08_001391,B9J08_002066,B9J08_002250,B9J08_002635,B9J08_004167,	55.6	5.88	12.11	0.000671332865073	0.0313025402577	1.0
GO:0009749	response to glucose	9	5	B9J08_001391,B9J08_002066,B9J08_002250,B9J08_002635,B9J08_005567,	55.6	5.88	12.11	0.000671332865073	0.0313025402577	1.0
GO:0016310	phosphorylation	152	27	B9J08_000290,B9J08_000735,B9J08_000847,B9J08_001131,B9J08_001959,B9J08_002150,B9J08_002566,B9J08_002682,B9J08_002829,B9J08_002940,B9J08_002977,B9J08_003281,B9J08_003424,B9J08_003632,B9J08_003732,B9J08_003792,B9J08_003836,B9J08_004309,B9J08_004369,B9J08_004375,B9J08_004844,B9J08_004928,B9J08_005249,B9J08_005330,B9J08_005433,B9J08_005499,B9J08_005567,	17.8	1.88	2.14	0.000834632019963	0.0349294232087	1.0
GO:0006002	fructose 6-phosphate metabolic process	3	3	B9J08_002566,B9J08_004309,B9J08_004928,	100.0	10.59	inf	0.000837248579856	0.0349294232087	1.0
GO:0070509	calcium ion import	3	3	B9J08_000473,B9J08_002725,B9J08_003401,	100.0	10.59	inf	0.000837248579856	0.0349294232087	1.0
GO:0033540	fatty acid beta-oxidation using acyl-CoA oxidase	3	3	B9J08_001740,B9J08_001741,B9J08_003628,	100.0	10.59	inf	0.000837248579856	0.0349294232087	1.0
GO:0098703	calcium ion import across plasma membrane	3	3	B9J08_000473,B9J08_002725,B9J08_003401,	100.0	10.59	inf	0.000837248579856	0.0349294232087	1.0
GO:1902656	calcium ion import into cytosol	3	3	B9J08_000473,B9J08_002725,B9J08_003401,	100.0	10.59	inf	0.000837248579856	0.0349294232087	1.0
GO:0005996	monosaccharide metabolic process	29	9	B9J08_002566,B9J08_002600,B9J08_002669,B9J08_003632,B9J08_003836,B9J08_004375,B9J08_005163,B9J08_005201,B9J08_005300,	31.0	3.29	4.38	0.000987164276507	0.0399907658751	1.0
GO:0008361	regulation of cell size	6	4	B9J08_000473,B9J08_002682,B9J08_003424,B9J08_003889,	66.7	7.06	19.34	0.00100901848297	0.0399907658751	1.0
GO:0007204	positive regulation of cytosolic calcium ion concentration	6	4	B9J08_000473,B9J08_002682,B9J08_002725,B9J08_003401,	66.7	7.06	19.34	0.00100901848297	0.0399907658751	1.0
GO:0010033	response to organic substance	170	29	B9J08_000363,B9J08_000435,B9J08_000735,B9J08_001181,B9J08_001391,B9J08_001800,B9J08_002027,B9J08_002066,B9J08_002069,B9J08_002096,B9J08_002250,B9J08_002329,B9J08_002533,B9J08_002635,B9J08_002682,B9J08_002691,B9J08_002940,B9J08_003079,B9J08_003302,B9J08_003397,B9J08_003616,B9J08_004167,B9J08_004236,B9J08_004424,B9J08_004766,B9J08_004973,B9J08_005317,B9J08_005409,B9J08_005567,	17.1	1.81	2.04	0.00106244541043	0.0403596776077	1.0
GO:0007165	signal transduction	268	41	B9J08_000016,B9J08_000060,B9J08_000290,B9J08_000735,B9J08_000772,B9J08_001001,B9J08_001031,B9J08_001079,B9J08_001181,B9J08_001340,B9J08_001347,B9J08_001391,B9J08_001469,B9J08_001800,B9J08_001817,B9J08_001958,B9J08_001959,B9J08_002003,B9J08_002066,B9J08_002069,B9J08_002150,B9J08_002167,B9J08_002250,B9J08_002329,B9J08_002635,B9J08_002682,B9J08_002829,B9J08_002876,B9J08_003281,B9J08_003361,B9J08_003…	15.3	1.62	1.81	0.00106924293073	0.0403596776077	1.0
GO:0023052	signaling	268	41	B9J08_000016,B9J08_000060,B9J08_000290,B9J08_000735,B9J08_000772,B9J08_001001,B9J08_001031,B9J08_001079,B9J08_001181,B9J08_001340,B9J08_001347,B9J08_001391,B9J08_001469,B9J08_001800,B9J08_001817,B9J08_001958,B9J08_001959,B9J08_002003,B9J08_002066,B9J08_002069,B9J08_002150,B9J08_002167,B9J08_002250,B9J08_002329,B9J08_002635,B9J08_002682,B9J08_002829,B9J08_002876,B9J08_003281,B9J08_003361,B9J08_003…	15.3	1.62	1.81	0.00106924293073	0.0403596776077	1.0
GO:0034221	fungal-type cell wall chitin biosynthetic process	10	5	B9J08_001816,B9J08_002632,B9J08_004150,B9J08_004972,B9J08_005077,	50.0	5.29	9.69	0.00123903764842	0.0440480379078	1.0
GO:0019319	hexose biosynthetic process	10	5	B9J08_002600,B9J08_002669,B9J08_004375,B9J08_005163,B9J08_005201,	50.0	5.29	9.69	0.00123903764842	0.0440480379078	1.0
GO:0046364	monosaccharide biosynthetic process	10	5	B9J08_002600,B9J08_002669,B9J08_004375,B9J08_005163,B9J08_005201,	50.0	5.29	9.69	0.00123903764842	0.0440480379078	1.0
GO:1901575	organic substance catabolic process	498	67	B9J08_000010,B9J08_000290,B9J08_000581,B9J08_000924,B9J08_001026,B9J08_001372,B9J08_001391,B9J08_001484,B9J08_001713,B9J08_001740,B9J08_001741,B9J08_001800,B9J08_001861,B9J08_001889,B9J08_001900,B9J08_001956,B9J08_002130,B9J08_002167,B9J08_002188,B9J08_002231,B9J08_002554,B9J08_002566,B9J08_002618,B9J08_002635,B9J08_002652,B9J08_002761,B9J08_002847,B9J08_002919,B9J08_003185,B9J08_003231,B9J08_003…	13.5	1.42	1.58	0.00124105068958	0.0440480379078	1.0
GO:0006090	pyruvate metabolic process	25	8	B9J08_002231,B9J08_002566,B9J08_003632,B9J08_003836,B9J08_004309,B9J08_004375,B9J08_004928,B9J08_005201,	32.0	3.39	4.58	0.00151204778866	0.0528772006092	1.0
GO:0042221	response to chemical	351	50	B9J08_000363,B9J08_000435,B9J08_000473,B9J08_000735,B9J08_000765,B9J08_000779,B9J08_000924,B9J08_001181,B9J08_001372,B9J08_001391,B9J08_001800,B9J08_001900,B9J08_001959,B9J08_002027,B9J08_002066,B9J08_002069,B9J08_002096,B9J08_002150,B9J08_002171,B9J08_002250,B9J08_002329,B9J08_002423,B9J08_002533,B9J08_002628,B9J08_002635,B9J08_002682,B9J08_002691,B9J08_002865,B9J08_002940,B9J08_003079,B9J08_003…	14.2	1.51	1.67	0.0015956745891	0.0541995537979	1.0
GO:0016558	protein import into peroxisome matrix	15	6	B9J08_001963,B9J08_002488,B9J08_002618,B9J08_003386,B9J08_003449,B9J08_003462,	40.0	4.24	6.47	0.00163545800695	0.0541995537979	1.0
GO:0048315	conidium formation	20	7	B9J08_002635,B9J08_002725,B9J08_002829,B9J08_003401,B9J08_003879,B9J08_004150,B9J08_005077,	35.0	3.71	5.23	0.00166382145805	0.0541995537979	1.0
GO:0046031	ADP metabolic process	20	7	B9J08_002566,B9J08_003632,B9J08_003836,B9J08_004309,B9J08_004375,B9J08_004928,B9J08_005499,	35.0	3.71	5.23	0.00166382145805	0.0541995537979	1.0
GO:0061794	conidium development	20	7	B9J08_002635,B9J08_002725,B9J08_002829,B9J08_003401,B9J08_003879,B9J08_004150,B9J08_005077,	35.0	3.71	5.23	0.00166382145805	0.0541995537979	1.0
GO:0007031	peroxisome organization	37	10	B9J08_000397,B9J08_000572,B9J08_001963,B9J08_002027,B9J08_002488,B9J08_002618,B9J08_003386,B9J08_003449,B9J08_003462,B9J08_003678,	27.0	2.86	3.61	0.00170871533773	0.0549097982853	1.0
GO:0019954	asexual reproduction	70	15	B9J08_000228,B9J08_002188,B9J08_002635,B9J08_002725,B9J08_002829,B9J08_002876,B9J08_003106,B9J08_003401,B9J08_003879,B9J08_003889,B9J08_004011,B9J08_004150,B9J08_004383,B9J08_005077,B9J08_005249,	21.4	2.27	2.67	0.00183425704925	0.0581581768416	1.0
GO:0019878	lysine biosynthetic process via aminoadipic acid	7	4	B9J08_001756,B9J08_003205,B9J08_003271,B9J08_003722,	57.1	6.05	12.89	0.00217908919213	0.066434283319	1.0
GO:0000038	very long-chain fatty acid metabolic process	7	4	B9J08_001861,B9J08_002847,B9J08_003285,B9J08_003942,	57.1	6.05	12.89	0.00217908919213	0.066434283319	1.0
GO:0051480	regulation of cytosolic calcium ion concentration	7	4	B9J08_000473,B9J08_002682,B9J08_002725,B9J08_003401,	57.1	6.05	12.89	0.00217908919213	0.066434283319	1.0
GO:0009179	purine ribonucleoside diphosphate metabolic process	21	7	B9J08_002566,B9J08_003632,B9J08_003836,B9J08_004309,B9J08_004375,B9J08_004928,B9J08_005499,	33.3	3.53	4.86	0.00229605147229	0.0682501300137	1.0
GO:0009135	purine nucleoside diphosphate metabolic process	21	7	B9J08_002566,B9J08_003632,B9J08_003836,B9J08_004309,B9J08_004375,B9J08_004928,B9J08_005499,	33.3	3.53	4.86	0.00229605147229	0.0682501300137	1.0
GO:0048468	cell development	86	17	B9J08_001956,B9J08_002142,B9J08_002401,B9J08_002635,B9J08_002725,B9J08_002829,B9J08_002876,B9J08_002977,B9J08_003401,B9J08_003732,B9J08_003879,B9J08_004150,B9J08_004200,B9J08_004240,B9J08_004691,B9J08_004948,B9J08_005077,	19.8	2.09	2.42	0.00236675810913	0.0694833430062	1.0
GO:0071310	cellular response to organic substance	124	22	B9J08_000435,B9J08_000735,B9J08_001181,B9J08_001391,B9J08_002027,B9J08_002066,B9J08_002069,B9J08_002096,B9J08_002250,B9J08_002329,B9J08_002533,B9J08_002635,B9J08_002682,B9J08_002691,B9J08_002940,B9J08_003302,B9J08_003397,B9J08_003616,B9J08_004167,B9J08_004236,B9J08_004766,B9J08_005317,	17.7	1.88	2.12	0.00252020247192	0.072568495358	1.0
GO:0044281	small molecule metabolic process	567	73	B9J08_000010,B9J08_000397,B9J08_000409,B9J08_000446,B9J08_000581,B9J08_000980,B9J08_001372,B9J08_001484,B9J08_001684,B9J08_001713,B9J08_001740,B9J08_001741,B9J08_001756,B9J08_001799,B9J08_001861,B9J08_001889,B9J08_001921,B9J08_001946,B9J08_001956,B9J08_002130,B9J08_002171,B9J08_002231,B9J08_002349,B9J08_002478,B9J08_002488,B9J08_002554,B9J08_002566,B9J08_002600,B9J08_002632,B9J08_002652,B9J08_002…	12.9	1.36	1.5	0.00253287851754	0.072568495358	1.0
GO:0070887	cellular response to chemical stimulus	289	42	B9J08_000363,B9J08_000435,B9J08_000473,B9J08_000735,B9J08_000765,B9J08_000779,B9J08_000924,B9J08_001181,B9J08_001372,B9J08_001391,B9J08_001959,B9J08_002027,B9J08_002066,B9J08_002069,B9J08_002096,B9J08_002150,B9J08_002171,B9J08_002250,B9J08_002329,B9J08_002423,B9J08_002533,B9J08_002628,B9J08_002635,B9J08_002682,B9J08_002691,B9J08_002865,B9J08_002940,B9J08_003232,B9J08_003302,B9J08_003372,B9J08_003…	14.5	1.54	1.7	0.00258509970435	0.0731829416303	1.0
GO:0016052	carbohydrate catabolic process	46	11	B9J08_002188,B9J08_002566,B9J08_002635,B9J08_002761,B9J08_003397,B9J08_003632,B9J08_003836,B9J08_004309,B9J08_004375,B9J08_004534,B9J08_004928,	23.9	2.53	3.06	0.00296533004484	0.0822585302649	1.0
GO:0007154	cell communication	353	49	B9J08_000016,B9J08_000060,B9J08_000290,B9J08_000418,B9J08_000684,B9J08_000735,B9J08_000772,B9J08_001001,B9J08_001031,B9J08_001079,B9J08_001181,B9J08_001340,B9J08_001347,B9J08_001391,B9J08_001469,B9J08_001800,B9J08_001817,B9J08_001958,B9J08_001959,B9J08_002003,B9J08_002027,B9J08_002066,B9J08_002069,B9J08_002138,B9J08_002150,B9J08_002167,B9J08_002250,B9J08_002329,B9J08_002423,B9J08_002628,B9J08_002…	13.9	1.47	1.61	0.0030778575266	0.0822585302649	1.0
GO:0055082	cellular chemical homeostasis	126	22	B9J08_000175,B9J08_000418,B9J08_000473,B9J08_000982,B9J08_001391,B9J08_002066,B9J08_002096,B9J08_002201,B9J08_002250,B9J08_002566,B9J08_002635,B9J08_002682,B9J08_002725,B9J08_002829,B9J08_002865,B9J08_003040,B9J08_003401,B9J08_003587,B9J08_003836,B9J08_004309,B9J08_004928,B9J08_005097,	17.5	1.85	2.08	0.003098927012	0.0822585302649	1.0
GO:0006047	UDP-N-acetylglucosamine metabolic process	4	3	B9J08_002632,B9J08_004381,B9J08_005328,	75.0	7.94	28.95	0.00311323285275	0.0822585302649	1.0
GO:0009437	carnitine metabolic process	4	3	B9J08_000010,B9J08_000446,B9J08_003231,	75.0	7.94	28.95	0.00311323285275	0.0822585302649	1.0
GO:0006048	UDP-N-acetylglucosamine biosynthetic process	4	3	B9J08_002632,B9J08_004381,B9J08_005328,	75.0	7.94	28.95	0.00311323285275	0.0822585302649	1.0
GO:0048878	chemical homeostasis	142	24	B9J08_000017,B9J08_000175,B9J08_000418,B9J08_000473,B9J08_000982,B9J08_001391,B9J08_002066,B9J08_002096,B9J08_002201,B9J08_002250,B9J08_002537,B9J08_002566,B9J08_002635,B9J08_002682,B9J08_002725,B9J08_002829,B9J08_002865,B9J08_003040,B9J08_003401,B9J08_003587,B9J08_003836,B9J08_004309,B9J08_004928,B9J08_005097,	16.9	1.79	2.0	0.00319207296808	0.0834148298693	1.0
GO:0072662	protein localization to peroxisome	17	6	B9J08_001963,B9J08_002488,B9J08_002618,B9J08_003386,B9J08_003449,B9J08_003462,	35.3	3.74	5.29	0.00343316339112	0.0850423181676	1.0
GO:0015919	peroxisomal membrane transport	17	6	B9J08_001963,B9J08_002488,B9J08_002618,B9J08_003386,B9J08_003449,B9J08_003462,	35.3	3.74	5.29	0.00343316339112	0.0850423181676	1.0
GO:0072663	establishment of protein localization to peroxisome	17	6	B9J08_001963,B9J08_002488,B9J08_002618,B9J08_003386,B9J08_003449,B9J08_003462,	35.3	3.74	5.29	0.00343316339112	0.0850423181676	1.0
GO:0006625	protein targeting to peroxisome	17	6	B9J08_001963,B9J08_002488,B9J08_002618,B9J08_003386,B9J08_003449,B9J08_003462,	35.3	3.74	5.29	0.00343316339112	0.0850423181676	1.0
GO:0043574	peroxisomal transport	17	6	B9J08_001963,B9J08_002488,B9J08_002618,B9J08_003386,B9J08_003449,B9J08_003462,	35.3	3.74	5.29	0.00343316339112	0.0850423181676	1.0
GO:0050896	response to stimulus	840	101	B9J08_000016,B9J08_000060,B9J08_000087,B9J08_000290,B9J08_000363,B9J08_000418,B9J08_000435,B9J08_000473,B9J08_000573,B9J08_000574,B9J08_000684,B9J08_000735,B9J08_000741,B9J08_000765,B9J08_000772,B9J08_000779,B9J08_000922,B9J08_000924,B9J08_001001,B9J08_001031,B9J08_001079,B9J08_001105,B9J08_001108,B9J08_001109,B9J08_001181,B9J08_001182,B9J08_001340,B9J08_001347,B9J08_001372,B9J08_001391,B9J08_001…	12.0	1.27	1.4	0.00355984012755	0.0872711321992	1.0
GO:0071331	cellular response to hexose stimulus	8	4	B9J08_001391,B9J08_002066,B9J08_002250,B9J08_002635,	50.0	5.29	9.67	0.00403478928698	0.0905163106079	1.0
GO:0071326	cellular response to monosaccharide stimulus	8	4	B9J08_001391,B9J08_002066,B9J08_002250,B9J08_002635,	50.0	5.29	9.67	0.00403478928698	0.0905163106079	1.0
GO:0000160	phosphorelay signal transduction system	8	4	B9J08_001959,B9J08_002150,B9J08_003281,B9J08_004227,	50.0	5.29	9.67	0.00403478928698	0.0905163106079	1.0
GO:0010182	sugar mediated signaling pathway	8	4	B9J08_001391,B9J08_002066,B9J08_002250,B9J08_002635,	50.0	5.29	9.67	0.00403478928698	0.0905163106079	1.0
GO:0071333	cellular response to glucose stimulus	8	4	B9J08_001391,B9J08_002066,B9J08_002250,B9J08_002635,	50.0	5.29	9.67	0.00403478928698	0.0905163106079	1.0
GO:0006734	NADH metabolic process	8	4	B9J08_001799,B9J08_003449,B9J08_003466,B9J08_003632,	50.0	5.29	9.67	0.00403478928698	0.0905163106079	1.0
GO:0009757	hexose mediated signaling	8	4	B9J08_001391,B9J08_002066,B9J08_002250,B9J08_002635,	50.0	5.29	9.67	0.00403478928698	0.0905163106079	1.0
GO:0010255	glucose mediated signaling pathway	8	4	B9J08_001391,B9J08_002066,B9J08_002250,B9J08_002635,	50.0	5.29	9.67	0.00403478928698	0.0905163106079	1.0
GO:0009756	carbohydrate mediated signaling	8	4	B9J08_001391,B9J08_002066,B9J08_002250,B9J08_002635,	50.0	5.29	9.67	0.00403478928698	0.0905163106079	1.0
GO:0009185	ribonucleoside diphosphate metabolic process	23	7	B9J08_002566,B9J08_003632,B9J08_003836,B9J08_004309,B9J08_004375,B9J08_004928,B9J08_005499,	30.4	3.22	4.25	0.00409889705476	0.0910951139833	1.0
GO:1901701	cellular response to oxygen-containing compound	42	10	B9J08_000363,B9J08_000779,B9J08_001391,B9J08_002027,B9J08_002066,B9J08_002250,B9J08_002635,B9J08_003397,B9J08_003987,B9J08_004167,	23.8	2.52	3.04	0.00469835226325	0.102601561372	1.0
GO:0006096	glycolytic process	18	6	B9J08_002566,B9J08_003632,B9J08_003836,B9J08_004309,B9J08_004375,B9J08_004928,	33.3	3.53	4.85	0.00474607727121	0.102601561372	1.0
GO:0006757	ATP generation from ADP	18	6	B9J08_002566,B9J08_003632,B9J08_003836,B9J08_004309,B9J08_004375,B9J08_004928,	33.3	3.53	4.85	0.00474607727121	0.102601561372	1.0
GO:0046939	nucleotide phosphorylation	24	7	B9J08_002566,B9J08_003632,B9J08_003836,B9J08_004309,B9J08_004375,B9J08_004928,B9J08_005499,	29.2	3.09	4.0	0.00532591113213	0.113080506002	1.0
GO:0000727	double-strand break repair via break-induced replication	24	7	B9J08_000087,B9J08_000574,B9J08_001105,B9J08_001109,B9J08_003467,B9J08_003880,B9J08_005476,	29.2	3.09	4.0	0.00532591113213	0.113080506002	1.0
GO:0009056	catabolic process	613	76	B9J08_000010,B9J08_000290,B9J08_000581,B9J08_000735,B9J08_000779,B9J08_000924,B9J08_001026,B9J08_001091,B9J08_001372,B9J08_001391,B9J08_001484,B9J08_001713,B9J08_001740,B9J08_001741,B9J08_001800,B9J08_001861,B9J08_001889,B9J08_001900,B9J08_001956,B9J08_002003,B9J08_002130,B9J08_002167,B9J08_002188,B9J08_002231,B9J08_002554,B9J08_002566,B9J08_002618,B9J08_002635,B9J08_002652,B9J08_002682,B9J08_002…	12.4	1.31	1.43	0.00564697711402	0.118836385638	1.0
GO:0016051	carbohydrate biosynthetic process	37	9	B9J08_000384,B9J08_002262,B9J08_002263,B9J08_002600,B9J08_002669,B9J08_003449,B9J08_004375,B9J08_005163,B9J08_005201,	24.3	2.58	3.13	0.00620223714366	0.129376490593	1.0
GO:0032505	reproduction of a single-celled organism	134	22	B9J08_000228,B9J08_001108,B9J08_001956,B9J08_002069,B9J08_002142,B9J08_002188,B9J08_002401,B9J08_002635,B9J08_002876,B9J08_002977,B9J08_003106,B9J08_003732,B9J08_003889,B9J08_004011,B9J08_004150,B9J08_004200,B9J08_004240,B9J08_004383,B9J08_004691,B9J08_004948,B9J08_005077,B9J08_005249,	16.4	1.74	1.93	0.00664957267116	0.134398053961	1.0
GO:0071474	cellular hyperosmotic response	9	4	B9J08_000765,B9J08_001959,B9J08_003449,B9J08_004369,	44.4	4.71	7.73	0.00672555442448	0.134398053961	1.0
GO:0019674	NAD metabolic process	9	4	B9J08_001799,B9J08_003449,B9J08_003466,B9J08_003632,	44.4	4.71	7.73	0.00672555442448	0.134398053961	1.0
GO:0006094	gluconeogenesis	9	4	B9J08_002669,B9J08_004375,B9J08_005163,B9J08_005201,	44.4	4.71	7.73	0.00672555442448	0.134398053961	1.0
GO:0009085	lysine biosynthetic process	9	4	B9J08_001756,B9J08_003205,B9J08_003271,B9J08_003722,	44.4	4.71	7.73	0.00672555442448	0.134398053961	1.0
GO:0009132	nucleoside diphosphate metabolic process	25	7	B9J08_002566,B9J08_003632,B9J08_003836,B9J08_004309,B9J08_004375,B9J08_004928,B9J08_005499,	28.0	2.96	3.77	0.00680908021015	0.134933272831	1.0
GO:0051097	negative regulation of helicase activity	5	3	B9J08_000087,B9J08_003467,B9J08_005476,	60.0	6.35	14.47	0.00723784592554	0.136599981039	1.0
GO:0060402	calcium ion transport into cytosol	5	3	B9J08_000473,B9J08_002725,B9J08_003401,	60.0	6.35	14.47	0.00723784592554	0.136599981039	1.0
GO:0098659	inorganic cation import across plasma membrane	5	3	B9J08_000473,B9J08_002725,B9J08_003401,	60.0	6.35	14.47	0.00723784592554	0.136599981039	1.0
GO:0006013	mannose metabolic process	5	3	B9J08_002566,B9J08_002600,B9J08_003836,	60.0	6.35	14.47	0.00723784592554	0.136599981039	1.0
GO:0099587	inorganic ion import across plasma membrane	5	3	B9J08_000473,B9J08_002725,B9J08_003401,	60.0	6.35	14.47	0.00723784592554	0.136599981039	1.0
GO:0097553	calcium ion transmembrane import into cytosol	5	3	B9J08_000473,B9J08_002725,B9J08_003401,	60.0	6.35	14.47	0.00723784592554	0.136599981039	1.0
GO:0043934	sporulation	104	18	B9J08_001956,B9J08_002073,B9J08_002142,B9J08_002401,B9J08_002635,B9J08_002725,B9J08_002829,B9J08_002876,B9J08_002977,B9J08_003401,B9J08_003732,B9J08_003879,B9J08_004150,B9J08_004200,B9J08_004240,B9J08_004691,B9J08_004948,B9J08_005077,	17.3	1.83	2.05	0.00784214252326	0.146839487561	1.0
GO:0030148	sphingolipid biosynthetic process	20	6	B9J08_000473,B9J08_003885,B9J08_003942,B9J08_004082,B9J08_004239,B9J08_004259,	30.0	3.18	4.15	0.00842114225254	0.150125579964	1.0
GO:0006165	nucleoside diphosphate phosphorylation	20	6	B9J08_002566,B9J08_003632,B9J08_003836,B9J08_004309,B9J08_004375,B9J08_004928,	30.0	3.18	4.15	0.00842114225254	0.150125579964	1.0
GO:1903578	regulation of ATP metabolic process	2	2	B9J08_004171,B9J08_005300,	100.0	10.59	inf	0.00890147467407	0.150125579964	1.0
GO:1905463	negative regulation of DNA duplex unwinding	2	2	B9J08_003467,B9J08_005476,	100.0	10.59	inf	0.00890147467407	0.150125579964	1.0
GO:1905775	negative regulation of DNA helicase activity	2	2	B9J08_003467,B9J08_005476,	100.0	10.59	inf	0.00890147467407	0.150125579964	1.0
GO:0015909	long-chain fatty acid transport	2	2	B9J08_001861,B9J08_002763,	100.0	10.59	inf	0.00890147467407	0.150125579964	1.0
GO:1905462	regulation of DNA duplex unwinding	2	2	B9J08_003467,B9J08_005476,	100.0	10.59	inf	0.00890147467407	0.150125579964	1.0
GO:1905774	regulation of DNA helicase activity	2	2	B9J08_003467,B9J08_005476,	100.0	10.59	inf	0.00890147467407	0.150125579964	1.0
GO:0044539	long-chain fatty acid import into cell	2	2	B9J08_001861,B9J08_002763,	100.0	10.59	inf	0.00890147467407	0.150125579964	1.0
GO:0140354	lipid import into cell	2	2	B9J08_001861,B9J08_002763,	100.0	10.59	inf	0.00890147467407	0.150125579964	1.0
GO:1905758	positive regulation of primary cell septum biogenesis	2	2	B9J08_002829,B9J08_003889,	100.0	10.59	inf	0.00890147467407	0.150125579964	1.0
GO:0006110	regulation of glycolytic process	2	2	B9J08_004171,B9J08_005300,	100.0	10.59	inf	0.00890147467407	0.150125579964	1.0
GO:0000316	sulfite transport	2	2	B9J08_003703,B9J08_004533,	100.0	10.59	inf	0.00890147467407	0.150125579964	1.0
GO:0006805	xenobiotic metabolic process	2	2	B9J08_001372,B9J08_003232,	100.0	10.59	inf	0.00890147467407	0.150125579964	1.0
GO:0030437	ascospore formation	68	13	B9J08_001956,B9J08_002142,B9J08_002401,B9J08_002635,B9J08_002876,B9J08_002977,B9J08_003732,B9J08_004150,B9J08_004200,B9J08_004240,B9J08_004691,B9J08_004948,B9J08_005077,	19.1	2.02	2.3	0.00992242458158	0.166165673627	1.0
GO:0010971	positive regulation of G2/M transition of mitotic cell cycle	10	4	B9J08_003281,B9J08_003424,B9J08_004369,B9J08_005249,	40.0	4.24	6.44	0.0103832322752	0.171467544099	1.0
GO:0006553	lysine metabolic process	10	4	B9J08_001756,B9J08_003205,B9J08_003271,B9J08_003722,	40.0	4.24	6.44	0.0103832322752	0.171467544099	1.0
GO:0098657	import into cell	27	7	B9J08_000418,B9J08_000473,B9J08_001362,B9J08_001861,B9J08_002725,B9J08_002763,B9J08_003401,	25.9	2.75	3.39	0.0106632046209	0.174876555782	1.0
GO:1903338	regulation of cell wall organization or biogenesis	21	6	B9J08_000735,B9J08_001347,B9J08_002682,B9J08_003889,B9J08_004167,B9J08_004259,	28.6	3.03	3.87	0.0108711785645	0.177066182373	1.0
GO:0006970	response to osmotic stress	69	13	B9J08_000473,B9J08_000765,B9J08_001340,B9J08_001817,B9J08_001921,B9J08_001959,B9J08_002150,B9J08_003449,B9J08_003616,B9J08_003732,B9J08_004227,B9J08_004259,B9J08_004369,	18.8	1.99	2.26	0.0112097407793	0.181338527709	1.0
GO:0009991	response to extracellular stimulus	92	16	B9J08_000418,B9J08_000684,B9J08_000735,B9J08_001340,B9J08_001900,B9J08_002003,B9J08_002027,B9J08_002138,B9J08_002423,B9J08_002628,B9J08_002635,B9J08_003281,B9J08_003397,B9J08_003424,B9J08_004369,B9J08_005163,	17.4	1.84	2.06	0.0113114284372	0.1817471407	1.0
GO:0034293	sexual sporulation	77	14	B9J08_001956,B9J08_002073,B9J08_002142,B9J08_002401,B9J08_002635,B9J08_002876,B9J08_002977,B9J08_003732,B9J08_004150,B9J08_004200,B9J08_004240,B9J08_004691,B9J08_004948,B9J08_005077,	18.2	1.93	2.17	0.0118254611198	0.187472976953	1.0
GO:0043935	sexual sporulation resulting in formation of a cellular spore	77	14	B9J08_001956,B9J08_002073,B9J08_002142,B9J08_002401,B9J08_002635,B9J08_002876,B9J08_002977,B9J08_003732,B9J08_004150,B9J08_004200,B9J08_004240,B9J08_004691,B9J08_004948,B9J08_005077,	18.2	1.93	2.17	0.0118254611198	0.187472976953	1.0
GO:1901135	carbohydrate derivative metabolic process	279	38	B9J08_001684,B9J08_001799,B9J08_001816,B9J08_001901,B9J08_001921,B9J08_002096,B9J08_002554,B9J08_002566,B9J08_002600,B9J08_002632,B9J08_002652,B9J08_002761,B9J08_002763,B9J08_002856,B9J08_003185,B9J08_003186,B9J08_003449,B9J08_003632,B9J08_003836,B9J08_003879,B9J08_003885,B9J08_004082,B9J08_004150,B9J08_004309,B9J08_004375,B9J08_004381,B9J08_004410,B9J08_004447,B9J08_004702,B9J08_004804,B9J08_004…	13.6	1.44	1.56	0.0119501606757	0.188195245608	1.0
GO:0030436	asexual sporulation	28	7	B9J08_002635,B9J08_002725,B9J08_002829,B9J08_003401,B9J08_003879,B9J08_004150,B9J08_005077,	25.0	2.65	3.23	0.0130932496816	0.20140722811	1.0
GO:0032508	DNA duplex unwinding	16	5	B9J08_000087,B9J08_000574,B9J08_001105,B9J08_003467,B9J08_005476,	31.3	3.31	4.4	0.0133221671702	0.20140722811	1.0
GO:0060401	cytosolic calcium ion transport	6	3	B9J08_000473,B9J08_002725,B9J08_003401,	50.0	5.29	9.65	0.0134666733681	0.20140722811	1.0
GO:0006000	fructose metabolic process	6	3	B9J08_002566,B9J08_003836,B9J08_005300,	50.0	5.29	9.65	0.0134666733681	0.20140722811	1.0
GO:0032780	negative regulation of ATP-dependent activity	6	3	B9J08_000087,B9J08_003467,B9J08_005476,	50.0	5.29	9.65	0.0134666733681	0.20140722811	1.0
GO:0010447	response to acidic pH	6	3	B9J08_000735,B9J08_001817,B9J08_002682,	50.0	5.29	9.65	0.0134666733681	0.20140722811	1.0
GO:0045913	positive regulation of carbohydrate metabolic process	6	3	B9J08_002628,B9J08_003889,B9J08_004171,	50.0	5.29	9.65	0.0134666733681	0.20140722811	1.0
GO:0006577	amino-acid betaine metabolic process	6	3	B9J08_000010,B9J08_000446,B9J08_003231,	50.0	5.29	9.65	0.0134666733681	0.20140722811	1.0
GO:0031667	response to nutrient levels	86	15	B9J08_000418,B9J08_000684,B9J08_000735,B9J08_001340,B9J08_001900,B9J08_002003,B9J08_002027,B9J08_002138,B9J08_002423,B9J08_002628,B9J08_002635,B9J08_003281,B9J08_003424,B9J08_004369,B9J08_005163,	17.4	1.85	2.06	0.0135965107578	0.202078141138	1.0
GO:0031321	ascospore-type prospore assembly	22	6	B9J08_002401,B9J08_002876,B9J08_004200,B9J08_004240,B9J08_004691,B9J08_004948,	27.3	2.89	3.63	0.0137859211362	0.203620623987	1.0
GO:0072521	purine-containing compound metabolic process	102	17	B9J08_001684,B9J08_001921,B9J08_002554,B9J08_002566,B9J08_002652,B9J08_002763,B9J08_003185,B9J08_003186,B9J08_003632,B9J08_003836,B9J08_004309,B9J08_004375,B9J08_004702,B9J08_004928,B9J08_005028,B9J08_005078,B9J08_005499,	16.7	1.76	1.95	0.0138983014485	0.204013338546	1.0
GO:0009272	fungal-type cell wall biogenesis	56	11	B9J08_000384,B9J08_000473,B9J08_001816,B9J08_002188,B9J08_002632,B9J08_002682,B9J08_003251,B9J08_004150,B9J08_004972,B9J08_005077,B9J08_005161,	19.6	2.08	2.38	0.0139984398162	0.204222637319	1.0
GO:0006816	calcium ion transport	11	4	B9J08_000175,B9J08_000473,B9J08_002725,B9J08_003401,	36.4	3.85	5.52	0.0151184089849	0.215278901594	1.0
GO:0042306	regulation of protein import into nucleus	11	4	B9J08_002682,B9J08_004369,B9J08_005138,B9J08_005567,	36.4	3.85	5.52	0.0151184089849	0.215278901594	1.0
GO:1904589	regulation of protein import	11	4	B9J08_002682,B9J08_004369,B9J08_005138,B9J08_005567,	36.4	3.85	5.52	0.0151184089849	0.215278901594	1.0
GO:1902751	positive regulation of cell cycle G2/M phase transition	11	4	B9J08_003281,B9J08_003424,B9J08_004369,B9J08_005249,	36.4	3.85	5.52	0.0151184089849	0.215278901594	1.0
GO:0042592	homeostatic process	179	26	B9J08_000017,B9J08_000175,B9J08_000418,B9J08_000473,B9J08_000982,B9J08_001391,B9J08_002066,B9J08_002096,B9J08_002201,B9J08_002250,B9J08_002537,B9J08_002566,B9J08_002635,B9J08_002682,B9J08_002725,B9J08_002829,B9J08_002865,B9J08_003040,B9J08_003401,B9J08_003449,B9J08_003587,B9J08_003836,B9J08_004309,B9J08_004928,B9J08_005097,B9J08_005138,	14.5	1.54	1.67	0.016395873721	0.232079688741	1.0
GO:0022413	reproductive process in single-celled organism	96	16	B9J08_000228,B9J08_001108,B9J08_001956,B9J08_002069,B9J08_002142,B9J08_002401,B9J08_002635,B9J08_002876,B9J08_002977,B9J08_003732,B9J08_004150,B9J08_004200,B9J08_004240,B9J08_004691,B9J08_004948,B9J08_005077,	16.7	1.76	1.95	0.0167329765239	0.23544981168	1.0
GO:0019725	cellular homeostasis	163	24	B9J08_000175,B9J08_000418,B9J08_000473,B9J08_000982,B9J08_001391,B9J08_002066,B9J08_002096,B9J08_002201,B9J08_002250,B9J08_002566,B9J08_002635,B9J08_002682,B9J08_002725,B9J08_002829,B9J08_002865,B9J08_003040,B9J08_003401,B9J08_003449,B9J08_003587,B9J08_003836,B9J08_004309,B9J08_004928,B9J08_005097,B9J08_005138,	14.7	1.56	1.69	0.0177157484893	0.247812058279	1.0
GO:1901700	response to oxygen-containing compound	58	11	B9J08_000363,B9J08_000779,B9J08_001391,B9J08_002027,B9J08_002066,B9J08_002250,B9J08_002635,B9J08_003397,B9J08_003987,B9J08_004167,B9J08_005567,	19.0	2.01	2.28	0.0180396818399	0.250867622312	1.0
GO:0030435	sporulation resulting in formation of a cellular spore	89	15	B9J08_001956,B9J08_002073,B9J08_002142,B9J08_002401,B9J08_002635,B9J08_002876,B9J08_002977,B9J08_003732,B9J08_003879,B9J08_004150,B9J08_004200,B9J08_004240,B9J08_004691,B9J08_004948,B9J08_005077,	16.9	1.78	1.98	0.0183333613542	0.252361224417	1.0
GO:0009605	response to external stimulus	97	16	B9J08_000418,B9J08_000684,B9J08_000735,B9J08_001340,B9J08_001900,B9J08_002003,B9J08_002027,B9J08_002138,B9J08_002423,B9J08_002628,B9J08_002635,B9J08_003281,B9J08_003397,B9J08_003424,B9J08_004369,B9J08_005163,	16.5	1.75	1.93	0.018359332138	0.252361224417	1.0
GO:0009653	anatomical structure morphogenesis	106	17	B9J08_001956,B9J08_002073,B9J08_002142,B9J08_002401,B9J08_002635,B9J08_002725,B9J08_002876,B9J08_002977,B9J08_003401,B9J08_003732,B9J08_003879,B9J08_004150,B9J08_004200,B9J08_004240,B9J08_004691,B9J08_004948,B9J08_005077,	16.0	1.7	1.86	0.0199022961649	0.27030535903	1.0
GO:0009150	purine ribonucleotide metabolic process	82	14	B9J08_001921,B9J08_002554,B9J08_002566,B9J08_002652,B9J08_002763,B9J08_003185,B9J08_003186,B9J08_003632,B9J08_003836,B9J08_004309,B9J08_004375,B9J08_004702,B9J08_004928,B9J08_005499,	17.1	1.81	2.01	0.0200422915216	0.27030535903	1.0
GO:0048646	anatomical structure formation involved in morphogenesis	90	15	B9J08_001956,B9J08_002073,B9J08_002142,B9J08_002401,B9J08_002635,B9J08_002876,B9J08_002977,B9J08_003732,B9J08_003879,B9J08_004150,B9J08_004200,B9J08_004240,B9J08_004691,B9J08_004948,B9J08_005077,	16.7	1.76	1.95	0.0201641174901	0.27030535903	1.0
GO:0044703	multi-organism reproductive process	131	20	B9J08_000228,B9J08_001031,B9J08_001340,B9J08_001956,B9J08_002069,B9J08_002073,B9J08_002142,B9J08_002381,B9J08_002401,B9J08_002635,B9J08_002876,B9J08_002977,B9J08_003251,B9J08_003732,B9J08_004150,B9J08_004200,B9J08_004240,B9J08_004691,B9J08_004948,B9J08_005077,	15.3	1.62	1.76	0.020233117707	0.27030535903	1.0
GO:0019953	sexual reproduction	131	20	B9J08_000228,B9J08_001031,B9J08_001340,B9J08_001956,B9J08_002069,B9J08_002073,B9J08_002142,B9J08_002381,B9J08_002401,B9J08_002635,B9J08_002876,B9J08_002977,B9J08_003251,B9J08_003732,B9J08_004150,B9J08_004200,B9J08_004240,B9J08_004691,B9J08_004948,B9J08_005077,	15.3	1.62	1.76	0.020233117707	0.27030535903	1.0
GO:0072523	purine-containing compound catabolic process	12	4	B9J08_002554,B9J08_002652,B9J08_005028,B9J08_005078,	33.3	3.53	4.83	0.0210184908886	0.271786146477	1.0
GO:0006793	phosphorus metabolic process	476	58	B9J08_000017,B9J08_000222,B9J08_000290,B9J08_000307,B9J08_000542,B9J08_000735,B9J08_000847,B9J08_001131,B9J08_001181,B9J08_001799,B9J08_001921,B9J08_001959,B9J08_002150,B9J08_002381,B9J08_002554,B9J08_002566,B9J08_002632,B9J08_002652,B9J08_002682,B9J08_002763,B9J08_002829,B9J08_002876,B9J08_002940,B9J08_002977,B9J08_003185,B9J08_003186,B9J08_003281,B9J08_003424,B9J08_003449,B9J08_003486,B9J08_003…	12.2	1.29	1.38	0.0215460858341	0.271786146477	1.0
GO:0051716	cellular response to stimulus	775	89	B9J08_000016,B9J08_000060,B9J08_000087,B9J08_000290,B9J08_000363,B9J08_000418,B9J08_000435,B9J08_000473,B9J08_000573,B9J08_000574,B9J08_000684,B9J08_000735,B9J08_000741,B9J08_000765,B9J08_000772,B9J08_000779,B9J08_000922,B9J08_000924,B9J08_001001,B9J08_001031,B9J08_001079,B9J08_001105,B9J08_001108,B9J08_001109,B9J08_001181,B9J08_001340,B9J08_001347,B9J08_001372,B9J08_001391,B9J08_001469,B9J08_001…	11.5	1.22	1.31	0.0215548991893	0.271786146477	1.0
GO:0000188	obsolete inactivation of MAPK activity	7	3	B9J08_000307,B9J08_000542,B9J08_002139,	42.9	4.54	7.23	0.0219323615001	0.271786146477	1.0
GO:0006163	purine nucleotide metabolic process	83	14	B9J08_001921,B9J08_002554,B9J08_002566,B9J08_002652,B9J08_002763,B9J08_003185,B9J08_003186,B9J08_003632,B9J08_003836,B9J08_004309,B9J08_004375,B9J08_004702,B9J08_004928,B9J08_005499,	16.9	1.79	1.98	0.0221060618135	0.271786146477	1.0
GO:0032392	DNA geometric change	18	5	B9J08_000087,B9J08_000574,B9J08_001105,B9J08_003467,B9J08_005476,	27.8	2.94	3.72	0.0223258577729	0.271786146477	1.0
GO:0055074	calcium ion homeostasis	18	5	B9J08_000175,B9J08_000473,B9J08_002682,B9J08_002725,B9J08_003401,	27.8	2.94	3.72	0.0223258577729	0.271786146477	1.0
GO:0060237	regulation of fungal-type cell wall organization	18	5	B9J08_000735,B9J08_001347,B9J08_002682,B9J08_003889,B9J08_004167,	27.8	2.94	3.72	0.0223258577729	0.271786146477	1.0
GO:0006874	cellular calcium ion homeostasis	18	5	B9J08_000175,B9J08_000473,B9J08_002682,B9J08_002725,B9J08_003401,	27.8	2.94	3.72	0.0223258577729	0.271786146477	1.0
GO:0030154	cell differentiation	125	19	B9J08_001108,B9J08_001956,B9J08_002073,B9J08_002142,B9J08_002401,B9J08_002635,B9J08_002725,B9J08_002829,B9J08_002876,B9J08_002977,B9J08_003401,B9J08_003732,B9J08_003879,B9J08_004150,B9J08_004200,B9J08_004240,B9J08_004691,B9J08_004948,B9J08_005077,	15.2	1.61	1.75	0.02426583036	0.271786146477	1.0
GO:0051410	detoxification of nitrogen compound	3	2	B9J08_002171,B9J08_002691,	66.7	7.06	19.26	0.0250299268623	0.271786146477	1.0
GO:0009732	detection of hexose stimulus	3	2	B9J08_002066,B9J08_002250,	66.7	7.06	19.26	0.0250299268623	0.271786146477	1.0
GO:0009730	detection of carbohydrate stimulus	3	2	B9J08_002066,B9J08_002250,	66.7	7.06	19.26	0.0250299268623	0.271786146477	1.0
GO:0006097	glyoxylate cycle	3	2	B9J08_002919,B9J08_003374,	66.7	7.06	19.26	0.0250299268623	0.271786146477	1.0
GO:0009298	GDP-mannose biosynthetic process	3	2	B9J08_002600,B9J08_005161,	66.7	7.06	19.26	0.0250299268623	0.271786146477	1.0
GO:0036473	cell death in response to oxidative stress	3	2	B9J08_000779,B9J08_003987,	66.7	7.06	19.26	0.0250299268623	0.271786146477	1.0
GO:0090036	regulation of protein kinase C signaling	3	2	B9J08_001347,B9J08_003889,	66.7	7.06	19.26	0.0250299268623	0.271786146477	1.0
GO:0036474	cell death in response to hydrogen peroxide	3	2	B9J08_000779,B9J08_003987,	66.7	7.06	19.26	0.0250299268623	0.271786146477	1.0
GO:0071466	cellular response to xenobiotic stimulus	3	2	B9J08_001372,B9J08_003232,	66.7	7.06	19.26	0.0250299268623	0.271786146477	1.0
GO:0071361	cellular response to ethanol	3	2	B9J08_002027,B9J08_003397,	66.7	7.06	19.26	0.0250299268623	0.271786146477	1.0
GO:0009154	purine ribonucleotide catabolic process	3	2	B9J08_002554,B9J08_002652,	66.7	7.06	19.26	0.0250299268623	0.271786146477	1.0
GO:0009261	ribonucleotide catabolic process	3	2	B9J08_002554,B9J08_002652,	66.7	7.06	19.26	0.0250299268623	0.271786146477	1.0
GO:0015669	gas transport	3	2	B9J08_001182,B9J08_002691,	66.7	7.06	19.26	0.0250299268623	0.271786146477	1.0
GO:0046487	glyoxylate metabolic process	3	2	B9J08_002919,B9J08_003374,	66.7	7.06	19.26	0.0250299268623	0.271786146477	1.0
GO:0009593	detection of chemical stimulus	3	2	B9J08_002066,B9J08_002250,	66.7	7.06	19.26	0.0250299268623	0.271786146477	1.0
GO:0006735	NADH regeneration	3	2	B9J08_003466,B9J08_003632,	66.7	7.06	19.26	0.0250299268623	0.271786146477	1.0
GO:0009410	response to xenobiotic stimulus	3	2	B9J08_001372,B9J08_003232,	66.7	7.06	19.26	0.0250299268623	0.271786146477	1.0
GO:0035335	peptidyl-tyrosine dephosphorylation	3	2	B9J08_000307,B9J08_000542,	66.7	7.06	19.26	0.0250299268623	0.271786146477	1.0
GO:0019673	GDP-mannose metabolic process	3	2	B9J08_002600,B9J08_005161,	66.7	7.06	19.26	0.0250299268623	0.271786146477	1.0
GO:1905756	regulation of primary cell septum biogenesis	3	2	B9J08_002829,B9J08_003889,	66.7	7.06	19.26	0.0250299268623	0.271786146477	1.0
GO:0015671	oxygen transport	3	2	B9J08_001182,B9J08_002691,	66.7	7.06	19.26	0.0250299268623	0.271786146477	1.0
GO:0097306	cellular response to alcohol	3	2	B9J08_002027,B9J08_003397,	66.7	7.06	19.26	0.0250299268623	0.271786146477	1.0
GO:0022407	regulation of cell-cell adhesion	3	2	B9J08_000772,B9J08_002682,	66.7	7.06	19.26	0.0250299268623	0.271786146477	1.0
GO:0032445	fructose import	3	2	B9J08_002566,B9J08_003836,	66.7	7.06	19.26	0.0250299268623	0.271786146477	1.0
GO:0099118	microtubule-based protein transport	3	2	B9J08_003828,B9J08_004970,	66.7	7.06	19.26	0.0250299268623	0.271786146477	1.0
GO:0098840	protein transport along microtubule	3	2	B9J08_003828,B9J08_004970,	66.7	7.06	19.26	0.0250299268623	0.271786146477	1.0
GO:0051606	detection of stimulus	3	2	B9J08_002066,B9J08_002250,	66.7	7.06	19.26	0.0250299268623	0.271786146477	1.0
GO:0051594	detection of glucose	3	2	B9J08_002066,B9J08_002250,	66.7	7.06	19.26	0.0250299268623	0.271786146477	1.0
GO:0034287	detection of monosaccharide stimulus	3	2	B9J08_002066,B9J08_002250,	66.7	7.06	19.26	0.0250299268623	0.271786146477	1.0
GO:0060256	regulation of flocculation	3	2	B9J08_000772,B9J08_002682,	66.7	7.06	19.26	0.0250299268623	0.271786146477	1.0
GO:0070458	cellular detoxification of nitrogen compound	3	2	B9J08_002171,B9J08_002691,	66.7	7.06	19.26	0.0250299268623	0.271786146477	1.0
GO:0030003	cellular cation homeostasis	101	16	B9J08_000175,B9J08_000418,B9J08_000473,B9J08_000982,B9J08_002096,B9J08_002201,B9J08_002682,B9J08_002725,B9J08_002829,B9J08_002865,B9J08_003040,B9J08_003401,B9J08_003587,B9J08_004309,B9J08_004928,B9J08_005097,	15.8	1.68	1.84	0.0261026165408	0.281558154192	1.0
GO:0006468	protein phosphorylation	126	19	B9J08_000290,B9J08_000735,B9J08_000847,B9J08_001131,B9J08_002150,B9J08_002682,B9J08_002829,B9J08_002940,B9J08_002977,B9J08_003281,B9J08_003424,B9J08_003732,B9J08_003792,B9J08_004369,B9J08_004844,B9J08_005249,B9J08_005330,B9J08_005433,B9J08_005567,	15.1	1.6	1.73	0.0261666745485	0.281558154192	1.0
GO:0000910	cytokinesis	77	13	B9J08_000228,B9J08_001340,B9J08_001432,B9J08_002008,B9J08_002167,B9J08_002829,B9J08_003106,B9J08_003879,B9J08_003889,B9J08_004083,B9J08_004383,B9J08_004970,B9J08_005077,	16.9	1.79	1.98	0.0266879747892	0.285873892112	1.0
GO:0035556	intracellular signal transduction	205	28	B9J08_000060,B9J08_000290,B9J08_000735,B9J08_001001,B9J08_001031,B9J08_001079,B9J08_001340,B9J08_001469,B9J08_001959,B9J08_002003,B9J08_002150,B9J08_002167,B9J08_002635,B9J08_002682,B9J08_002829,B9J08_002876,B9J08_003281,B9J08_003361,B9J08_003424,B9J08_003616,B9J08_003889,B9J08_003914,B9J08_003986,B9J08_004227,B9J08_004369,B9J08_004370,B9J08_004524,B9J08_005249,	13.7	1.45	1.55	0.0277860282497	0.296301233981	1.0
GO:0046470	phosphatidylcholine metabolic process	13	4	B9J08_002381,B9J08_003486,B9J08_004182,B9J08_004295,	30.8	3.26	4.29	0.0281471245502	0.297483831913	1.0
GO:0006972	hyperosmotic response	13	4	B9J08_000765,B9J08_001959,B9J08_003449,B9J08_004369,	30.8	3.26	4.29	0.0281471245502	0.297483831913	1.0
GO:0098771	inorganic ion homeostasis	102	16	B9J08_000175,B9J08_000418,B9J08_000473,B9J08_000982,B9J08_002096,B9J08_002201,B9J08_002682,B9J08_002725,B9J08_002829,B9J08_002865,B9J08_003040,B9J08_003401,B9J08_003587,B9J08_004309,B9J08_004928,B9J08_005097,	15.7	1.66	1.81	0.0283731867904	0.298546186671	1.0
GO:0042546	cell wall biogenesis	71	12	B9J08_000384,B9J08_000473,B9J08_001816,B9J08_002096,B9J08_002188,B9J08_002632,B9J08_002682,B9J08_003251,B9J08_004150,B9J08_004972,B9J08_005077,B9J08_005161,	16.9	1.79	1.98	0.0322673309523	0.332171570201	1.0
GO:0048869	cellular developmental process	129	19	B9J08_001108,B9J08_001956,B9J08_002073,B9J08_002142,B9J08_002401,B9J08_002635,B9J08_002725,B9J08_002829,B9J08_002876,B9J08_002977,B9J08_003401,B9J08_003732,B9J08_003879,B9J08_004150,B9J08_004200,B9J08_004240,B9J08_004691,B9J08_004948,B9J08_005077,	14.7	1.56	1.69	0.0325485601514	0.332171570201	1.0
GO:0006268	DNA unwinding involved in DNA replication	8	3	B9J08_000574,B9J08_001105,B9J08_003467,	37.5	3.97	5.79	0.032670904828	0.332171570201	1.0
GO:0070588	calcium ion transmembrane transport	8	3	B9J08_000473,B9J08_002725,B9J08_003401,	37.5	3.97	5.79	0.032670904828	0.332171570201	1.0
GO:0097271	protein localization to bud neck	8	3	B9J08_002167,B9J08_004150,B9J08_004383,	37.5	3.97	5.79	0.032670904828	0.332171570201	1.0
GO:0051095	regulation of helicase activity	8	3	B9J08_000087,B9J08_003467,B9J08_005476,	37.5	3.97	5.79	0.032670904828	0.332171570201	1.0
GO:0046685	response to arsenic-containing substance	8	3	B9J08_002533,B9J08_003372,B9J08_004369,	37.5	3.97	5.79	0.032670904828	0.332171570201	1.0
GO:0044248	cellular catabolic process	564	66	B9J08_000010,B9J08_000290,B9J08_000581,B9J08_000735,B9J08_000779,B9J08_000924,B9J08_001026,B9J08_001091,B9J08_001372,B9J08_001391,B9J08_001484,B9J08_001713,B9J08_001740,B9J08_001741,B9J08_001800,B9J08_001861,B9J08_001889,B9J08_001900,B9J08_001956,B9J08_002003,B9J08_002130,B9J08_002167,B9J08_002231,B9J08_002554,B9J08_002618,B9J08_002635,B9J08_002652,B9J08_002682,B9J08_002847,B9J08_002876,B9J08_002…	11.7	1.24	1.32	0.032686352997	0.332171570201	1.0
GO:0055080	cation homeostasis	104	16	B9J08_000175,B9J08_000418,B9J08_000473,B9J08_000982,B9J08_002096,B9J08_002201,B9J08_002682,B9J08_002725,B9J08_002829,B9J08_002865,B9J08_003040,B9J08_003401,B9J08_003587,B9J08_004309,B9J08_004928,B9J08_005097,	15.4	1.63	1.77	0.0333503747356	0.337477409026	1.0
GO:0051785	positive regulation of nuclear division	20	5	B9J08_002142,B9J08_003424,B9J08_004369,B9J08_004370,B9J08_004970,	25.0	2.65	3.22	0.0345473875944	0.347355547083	1.0
GO:0006796	phosphate-containing compound metabolic process	460	55	B9J08_000017,B9J08_000222,B9J08_000290,B9J08_000307,B9J08_000542,B9J08_000735,B9J08_000847,B9J08_001131,B9J08_001181,B9J08_001799,B9J08_001921,B9J08_001959,B9J08_002150,B9J08_002381,B9J08_002554,B9J08_002566,B9J08_002652,B9J08_002682,B9J08_002763,B9J08_002829,B9J08_002876,B9J08_002940,B9J08_002977,B9J08_003185,B9J08_003186,B9J08_003281,B9J08_003424,B9J08_003449,B9J08_003486,B9J08_003576,B9J08_003…	12.0	1.27	1.35	0.0346186983426	0.347355547083	1.0
GO:0032506	cytokinetic process	41	8	B9J08_001340,B9J08_002167,B9J08_002829,B9J08_003879,B9J08_003889,B9J08_004083,B9J08_004970,B9J08_005077,	19.5	2.07	2.35	0.0350595496377	0.350300878313	1.0
GO:0043462	regulation of ATP-dependent activity	14	4	B9J08_000087,B9J08_000463,B9J08_003467,B9J08_005476,	28.6	3.03	3.86	0.0365446152903	0.358135510493	1.0
GO:0033875	ribonucleoside bisphosphate metabolic process	27	6	B9J08_001921,B9J08_002652,B9J08_002763,B9J08_003185,B9J08_003186,B9J08_004702,	22.2	2.35	2.76	0.0365966900967	0.358135510493	1.0
GO:0034032	purine nucleoside bisphosphate metabolic process	27	6	B9J08_001921,B9J08_002652,B9J08_002763,B9J08_003185,B9J08_003186,B9J08_004702,	22.2	2.35	2.76	0.0365966900967	0.358135510493	1.0
GO:0033865	nucleoside bisphosphate metabolic process	27	6	B9J08_001921,B9J08_002652,B9J08_002763,B9J08_003185,B9J08_003186,B9J08_004702,	22.2	2.35	2.76	0.0365966900967	0.358135510493	1.0
GO:1902969	mitotic DNA replication	27	6	B9J08_001105,B9J08_001108,B9J08_001109,B9J08_003467,B9J08_003880,B9J08_005476,	22.2	2.35	2.76	0.0365966900967	0.358135510493	1.0
GO:0071470	cellular response to osmotic stress	49	9	B9J08_000473,B9J08_000765,B9J08_001959,B9J08_002150,B9J08_003449,B9J08_003616,B9J08_003732,B9J08_004227,B9J08_004369,	18.4	1.94	2.18	0.0373278518014	0.363793572064	1.0
GO:0006820	anion transport	90	14	B9J08_000473,B9J08_000759,B9J08_000982,B9J08_001530,B9J08_001900,B9J08_002148,B9J08_002965,B9J08_003678,B9J08_003703,B9J08_004240,B9J08_004365,B9J08_004533,B9J08_004948,B9J08_005138,	15.6	1.65	1.79	0.0412514699689	0.400391818719	1.0
GO:0006099	tricarboxylic acid cycle	21	5	B9J08_000980,B9J08_002652,B9J08_002689,B9J08_002919,B9J08_003466,	23.8	2.52	3.02	0.0419462029158	0.403838342242	1.0
GO:0046434	organophosphate catabolic process	21	5	B9J08_002554,B9J08_002652,B9J08_003449,B9J08_003486,B9J08_003621,	23.8	2.52	3.02	0.0419462029158	0.403838342242	1.0
GO:0016049	cell growth	43	8	B9J08_001391,B9J08_001432,B9J08_002066,B9J08_002188,B9J08_002635,B9J08_002725,B9J08_003401,B9J08_005567,	18.6	1.97	2.21	0.0451255026695	0.404489363891	1.0
GO:0007114	cell budding	43	8	B9J08_000228,B9J08_002188,B9J08_002876,B9J08_003106,B9J08_003889,B9J08_004011,B9J08_004383,B9J08_005249,	18.6	1.97	2.21	0.0451255026695	0.404489363891	1.0
GO:0045931	positive regulation of mitotic cell cycle	43	8	B9J08_000060,B9J08_003281,B9J08_003424,B9J08_004369,B9J08_004370,B9J08_004970,B9J08_005249,B9J08_005567,	18.6	1.97	2.21	0.0451255026695	0.404489363891	1.0
GO:0010383	cell wall polysaccharide metabolic process	9	3	B9J08_000384,B9J08_003251,B9J08_005077,	33.3	3.53	4.82	0.0456435800295	0.404489363891	1.0
GO:0071966	fungal-type cell wall polysaccharide metabolic process	9	3	B9J08_000384,B9J08_003251,B9J08_005077,	33.3	3.53	4.82	0.0456435800295	0.404489363891	1.0
GO:0046352	disaccharide catabolic process	9	3	B9J08_002635,B9J08_003397,B9J08_004534,	33.3	3.53	4.82	0.0456435800295	0.404489363891	1.0
GO:0048856	anatomical structure development	134	19	B9J08_001956,B9J08_002073,B9J08_002142,B9J08_002381,B9J08_002401,B9J08_002635,B9J08_002725,B9J08_002829,B9J08_002876,B9J08_002977,B9J08_003401,B9J08_003732,B9J08_003879,B9J08_004150,B9J08_004200,B9J08_004240,B9J08_004691,B9J08_004948,B9J08_005077,	14.2	1.5	1.61	0.0456585662988	0.404489363891	1.0
GO:0009268	response to pH	15	4	B9J08_000735,B9J08_001817,B9J08_002096,B9J08_002682,	26.7	2.82	3.51	0.046229069015	0.404489363891	1.0
GO:0006072	glycerol-3-phosphate metabolic process	4	2	B9J08_001799,B9J08_003449,	50.0	5.29	9.63	0.0469466208721	0.404489363891	1.0
GO:0099098	microtubule polymerization based movement	4	2	B9J08_003828,B9J08_004499,	50.0	5.29	9.63	0.0469466208721	0.404489363891	1.0
GO:0006116	NADH oxidation	4	2	B9J08_001799,B9J08_003449,	50.0	5.29	9.63	0.0469466208721	0.404489363891	1.0
GO:0007234	osmosensory signaling via phosphorelay pathway	4	2	B9J08_002150,B9J08_004227,	50.0	5.29	9.63	0.0469466208721	0.404489363891	1.0
GO:0016560	protein import into peroxisome matrix, docking	4	2	B9J08_001963,B9J08_003462,	50.0	5.29	9.63	0.0469466208721	0.404489363891	1.0
GO:0043270	positive regulation of ion transport	4	2	B9J08_002096,B9J08_002682,	50.0	5.29	9.63	0.0469466208721	0.404489363891	1.0
GO:0048589	developmental growth	4	2	B9J08_002725,B9J08_003401,	50.0	5.29	9.63	0.0469466208721	0.404489363891	1.0
GO:1900542	regulation of purine nucleotide metabolic process	4	2	B9J08_004171,B9J08_005300,	50.0	5.29	9.63	0.0469466208721	0.404489363891	1.0
GO:0009826	unidimensional cell growth	4	2	B9J08_002725,B9J08_003401,	50.0	5.29	9.63	0.0469466208721	0.404489363891	1.0
GO:0051592	response to calcium ion	4	2	B9J08_002096,B9J08_002865,	50.0	5.29	9.63	0.0469466208721	0.404489363891	1.0
GO:0044879	mitotic morphogenesis checkpoint signaling	4	2	B9J08_000290,B9J08_005249,	50.0	5.29	9.63	0.0469466208721	0.404489363891	1.0
GO:0046513	ceramide biosynthetic process	4	2	B9J08_004239,B9J08_004259,	50.0	5.29	9.63	0.0469466208721	0.404489363891	1.0
GO:0042761	very long-chain fatty acid biosynthetic process	4	2	B9J08_003285,B9J08_003942,	50.0	5.29	9.63	0.0469466208721	0.404489363891	1.0
GO:0060560	developmental growth involved in morphogenesis	4	2	B9J08_002725,B9J08_003401,	50.0	5.29	9.63	0.0469466208721	0.404489363891	1.0
GO:0071243	cellular response to arsenic-containing substance	4	2	B9J08_002533,B9J08_003372,	50.0	5.29	9.63	0.0469466208721	0.404489363891	1.0
GO:0006195	purine nucleotide catabolic process	4	2	B9J08_002554,B9J08_002652,	50.0	5.29	9.63	0.0469466208721	0.404489363891	1.0
GO:0071277	cellular response to calcium ion	4	2	B9J08_002096,B9J08_002865,	50.0	5.29	9.63	0.0469466208721	0.404489363891	1.0
GO:0043470	regulation of carbohydrate catabolic process	4	2	B9J08_004171,B9J08_005300,	50.0	5.29	9.63	0.0469466208721	0.404489363891	1.0
GO:0046323	glucose import	4	2	B9J08_002566,B9J08_003836,	50.0	5.29	9.63	0.0469466208721	0.404489363891	1.0
GO:0031532	actin cytoskeleton reorganization	4	2	B9J08_001340,B9J08_003889,	50.0	5.29	9.63	0.0469466208721	0.404489363891	1.0
GO:0015755	fructose transmembrane transport	4	2	B9J08_002566,B9J08_003836,	50.0	5.29	9.63	0.0469466208721	0.404489363891	1.0
GO:0009259	ribonucleotide metabolic process	92	14	B9J08_001921,B9J08_002554,B9J08_002566,B9J08_002652,B9J08_002763,B9J08_003185,B9J08_003186,B9J08_003632,B9J08_003836,B9J08_004309,B9J08_004375,B9J08_004702,B9J08_004928,B9J08_005499,	15.2	1.61	1.74	0.0484057129347	0.41528294767	1.0
GO:0006873	cellular ion homeostasis	109	16	B9J08_000175,B9J08_000418,B9J08_000473,B9J08_000982,B9J08_002096,B9J08_002201,B9J08_002682,B9J08_002725,B9J08_002829,B9J08_002865,B9J08_003040,B9J08_003401,B9J08_003587,B9J08_004309,B9J08_004928,B9J08_005097,	14.7	1.55	1.67	0.0485486372802	0.41528294767	1.0
GO:0051301	cell division	144	20	B9J08_000228,B9J08_001305,B9J08_001340,B9J08_001432,B9J08_002008,B9J08_002167,B9J08_002188,B9J08_002761,B9J08_002829,B9J08_002876,B9J08_003106,B9J08_003879,B9J08_003889,B9J08_004011,B9J08_004083,B9J08_004258,B9J08_004383,B9J08_004970,B9J08_005077,B9J08_005249,	13.9	1.47	1.57	0.0493745437232	0.419892923129	1.0
GO:0009628	response to abiotic stimulus	153	21	B9J08_000473,B9J08_000735,B9J08_000765,B9J08_001079,B9J08_001340,B9J08_001817,B9J08_001921,B9J08_001959,B9J08_002096,B9J08_002150,B9J08_002329,B9J08_002682,B9J08_003075,B9J08_003281,B9J08_003397,B9J08_003449,B9J08_003616,B9J08_003732,B9J08_004227,B9J08_004259,B9J08_004369,	13.7	1.45	1.55	0.0498821335803	0.419892923129	1.0
Molecular function
ID	Name	Bgd count	Result count	Result gene list	Pct of bgd	Fold enrichment	Odds ratio	P-value	Benjamini	Bonferroni
GO:0005199	structural constituent of cell wall	5	5	B9J08_002560,B9J08_003910,B9J08_004200,B9J08_004786,B9J08_005265,	100.0	10.59	inf	7.36124339939e-06	0.00524856654376	0.00524856654376
GO:0004100	chitin synthase activity	4	4	B9J08_002856,B9J08_003879,B9J08_004150,B9J08_005077,	100.0	10.59	inf	7.85871555611e-05	0.0280163209575	0.0560326419151
GO:0060089	molecular transducer activity	14	7	B9J08_001079,B9J08_001959,B9J08_002066,B9J08_002069,B9J08_002150,B9J08_002635,B9J08_003281,	50.0	5.29	9.73	0.000121822119841	0.0289530571488	0.0868591714464
GO:0004553	hydrolase activity, hydrolyzing O-glycosyl compounds	40	12	B9J08_001418,B9J08_001529,B9J08_001901,B9J08_001985,B9J08_002188,B9J08_002262,B9J08_002263,B9J08_002761,B9J08_003251,B9J08_003397,B9J08_004410,B9J08_004534,	30.0	3.18	4.2	0.000206915048789	0.0368826074467	0.147530429787
GO:0038023	signaling receptor activity	9	5	B9J08_001079,B9J08_002066,B9J08_002069,B9J08_002150,B9J08_002635,	55.6	5.88	12.11	0.000671332865073	0.0771752811032	0.478660332797
GO:0004888	transmembrane signaling receptor activity	9	5	B9J08_001079,B9J08_002066,B9J08_002069,B9J08_002150,B9J08_002635,	55.6	5.88	12.11	0.000671332865073	0.0771752811032	0.478660332797
GO:0003997	acyl-CoA oxidase activity	3	3	B9J08_001740,B9J08_001741,B9J08_003628,	100.0	10.59	inf	0.000837248579856	0.0771752811032	0.596958237438
GO:0000981	DNA-binding transcription factor activity, RNA polymerase II-specific	122	23	B9J08_000096,B9J08_000468,B9J08_000684,B9J08_000765,B9J08_000772,B9J08_000939,B9J08_001232,B9J08_001787,B9J08_001920,B9J08_002027,B9J08_002096,B9J08_002169,B9J08_002170,B9J08_002279,B9J08_002423,B9J08_002628,B9J08_002710,B9J08_003229,B9J08_003372,B9J08_003712,B9J08_004167,B9J08_005155,B9J08_005317,	18.9	2.0	2.29	0.000865921807609	0.0771752811032	0.617402248825
GO:0003700	DNA-binding transcription factor activity	155	27	B9J08_000096,B9J08_000468,B9J08_000684,B9J08_000765,B9J08_000772,B9J08_000939,B9J08_001232,B9J08_001717,B9J08_001787,B9J08_001920,B9J08_002027,B9J08_002096,B9J08_002169,B9J08_002170,B9J08_002279,B9J08_002423,B9J08_002529,B9J08_002628,B9J08_002710,B9J08_003229,B9J08_003280,B9J08_003372,B9J08_003712,B9J08_004167,B9J08_004171,B9J08_005155,B9J08_005317,	17.4	1.84	2.09	0.00113601773661	0.0899978495777	0.8099806462
GO:0015085	calcium ion transmembrane transporter activity	11	5	B9J08_000175,B9J08_000473,B9J08_001254,B9J08_002725,B9J08_003401,	45.5	4.81	8.07	0.00209667303311	0.122779026547	1.0
GO:0016798	hydrolase activity, acting on glycosyl bonds	51	12	B9J08_001418,B9J08_001529,B9J08_001901,B9J08_001985,B9J08_002188,B9J08_002262,B9J08_002263,B9J08_002761,B9J08_003251,B9J08_003397,B9J08_004410,B9J08_004534,	23.5	2.49	3.0	0.0022486370618	0.122779026547	1.0
GO:0022857	transmembrane transporter activity	357	50	B9J08_000175,B9J08_000435,B9J08_000473,B9J08_000759,B9J08_000796,B9J08_000804,B9J08_000831,B9J08_000938,B9J08_000982,B9J08_001015,B9J08_001254,B9J08_001362,B9J08_001530,B9J08_001889,B9J08_001899,B9J08_002065,B9J08_002168,B9J08_002250,B9J08_002297,B9J08_002480,B9J08_002481,B9J08_002646,B9J08_002659,B9J08_002725,B9J08_002965,B9J08_003040,B9J08_003352,B9J08_003401,B9J08_003678,B9J08_003703,B9J08_003…	14.0	1.48	1.63	0.00230906216347	0.122779026547	1.0
GO:0070001	aspartic-type peptidase activity	16	6	B9J08_000982,B9J08_001546,B9J08_001958,B9J08_002149,B9J08_003911,B9J08_005335,	37.5	3.97	5.82	0.00241080837539	0.122779026547	1.0
GO:0004190	aspartic-type endopeptidase activity	16	6	B9J08_000982,B9J08_001546,B9J08_001958,B9J08_002149,B9J08_003911,B9J08_005335,	37.5	3.97	5.82	0.00241080837539	0.122779026547	1.0
GO:0003995	acyl-CoA dehydrogenase activity	4	3	B9J08_001740,B9J08_001741,B9J08_003628,	75.0	7.94	28.95	0.00311323285275	0.123318612445	1.0
GO:0005536	glucose binding	4	3	B9J08_002066,B9J08_002566,B9J08_003836,	75.0	7.94	28.95	0.00311323285275	0.123318612445	1.0
GO:0004930	G protein-coupled receptor activity	4	3	B9J08_002066,B9J08_002069,B9J08_002635,	75.0	7.94	28.95	0.00311323285275	0.123318612445	1.0
GO:0005262	calcium channel activity	4	3	B9J08_000473,B9J08_002725,B9J08_003401,	75.0	7.94	28.95	0.00311323285275	0.123318612445	1.0
GO:0005506	iron ion binding	47	11	B9J08_000716,B9J08_001182,B9J08_001372,B9J08_001588,B9J08_002201,B9J08_002349,B9J08_002691,B9J08_003702,B9J08_003804,B9J08_005097,B9J08_005230,	23.4	2.48	2.98	0.00355091356143	0.133252703647	1.0
GO:0019200	carbohydrate kinase activity	13	5	B9J08_002566,B9J08_003836,B9J08_004309,B9J08_004928,B9J08_005300,	38.5	4.07	6.05	0.00497906514873	0.177503672552	1.0
GO:0005215	transporter activity	381	51	B9J08_000175,B9J08_000435,B9J08_000473,B9J08_000759,B9J08_000796,B9J08_000804,B9J08_000831,B9J08_000938,B9J08_000982,B9J08_001015,B9J08_001254,B9J08_001362,B9J08_001530,B9J08_001861,B9J08_001889,B9J08_001899,B9J08_002065,B9J08_002168,B9J08_002250,B9J08_002297,B9J08_002480,B9J08_002481,B9J08_002646,B9J08_002659,B9J08_002725,B9J08_002965,B9J08_003040,B9J08_003352,B9J08_003401,B9J08_003678,B9J08_003…	13.4	1.42	1.54	0.00541556239859	0.183871237628	1.0
GO:0016289	CoA hydrolase activity	5	3	B9J08_003185,B9J08_003186,B9J08_004702,	60.0	6.35	14.47	0.00723784592554	0.211521274634	1.0
GO:0016775	phosphotransferase activity, nitrogenous group as acceptor	2	2	B9J08_001959,B9J08_002150,	100.0	10.59	inf	0.00890147467407	0.211521274634	1.0
GO:0051019	mitogen-activated protein kinase binding	2	2	B9J08_002876,B9J08_003229,	100.0	10.59	inf	0.00890147467407	0.211521274634	1.0
GO:0016406	carnitine O-acyltransferase activity	2	2	B9J08_000010,B9J08_000446,	100.0	10.59	inf	0.00890147467407	0.211521274634	1.0
GO:0003872	6-phosphofructokinase activity	2	2	B9J08_004309,B9J08_004928,	100.0	10.59	inf	0.00890147467407	0.211521274634	1.0
GO:0004092	carnitine O-acetyltransferase activity	2	2	B9J08_000010,B9J08_000446,	100.0	10.59	inf	0.00890147467407	0.211521274634	1.0
GO:0004673	protein histidine kinase activity	2	2	B9J08_001959,B9J08_002150,	100.0	10.59	inf	0.00890147467407	0.211521274634	1.0
GO:0000155	phosphorelay sensor kinase activity	2	2	B9J08_001959,B9J08_002150,	100.0	10.59	inf	0.00890147467407	0.211521274634	1.0
GO:0004672	protein kinase activity	114	19	B9J08_000290,B9J08_000735,B9J08_000847,B9J08_001131,B9J08_001959,B9J08_002150,B9J08_002682,B9J08_002829,B9J08_002940,B9J08_002977,B9J08_003281,B9J08_003424,B9J08_003732,B9J08_003792,B9J08_004369,B9J08_005249,B9J08_005330,B9J08_005433,B9J08_005567,	16.7	1.76	1.96	0.00960882142365	0.211521274634	1.0
GO:0046872	metal ion binding	617	75	B9J08_000096,B9J08_000175,B9J08_000363,B9J08_000435,B9J08_000716,B9J08_000741,B9J08_000765,B9J08_000939,B9J08_000980,B9J08_001182,B9J08_001232,B9J08_001329,B9J08_001372,B9J08_001432,B9J08_001474,B9J08_001588,B9J08_001717,B9J08_001756,B9J08_001787,B9J08_001825,B9J08_001920,B9J08_001930,B9J08_001987,B9J08_002003,B9J08_002047,B9J08_002167,B9J08_002169,B9J08_002170,B9J08_002201,B9J08_002231,B9J08_002…	12.2	1.29	1.39	0.00974266982414	0.211521274634	1.0
GO:0015103	inorganic anion transmembrane transporter activity	15	5	B9J08_000759,B9J08_000982,B9J08_003703,B9J08_004533,B9J08_005138,	33.3	3.53	4.84	0.00991236754689	0.211521274634	1.0
GO:0004713	protein tyrosine kinase activity	91	16	B9J08_000290,B9J08_000735,B9J08_001131,B9J08_002682,B9J08_002829,B9J08_002940,B9J08_002977,B9J08_003281,B9J08_003424,B9J08_003732,B9J08_003792,B9J08_004369,B9J08_005249,B9J08_005330,B9J08_005433,B9J08_005567,	17.6	1.86	2.08	0.0102014537076	0.211521274634	1.0
GO:0017116	single-stranded DNA helicase activity	10	4	B9J08_000087,B9J08_001105,B9J08_003467,B9J08_005476,	40.0	4.24	6.44	0.0103832322752	0.211521274634	1.0
GO:0008375	acetylglucosaminyltransferase activity	10	4	B9J08_002856,B9J08_003879,B9J08_004150,B9J08_005077,	40.0	4.24	6.44	0.0103832322752	0.211521274634	1.0
GO:0016773	phosphotransferase activity, alcohol group as acceptor	166	25	B9J08_000290,B9J08_000735,B9J08_000847,B9J08_001131,B9J08_001959,B9J08_002150,B9J08_002566,B9J08_002682,B9J08_002829,B9J08_002940,B9J08_002977,B9J08_003281,B9J08_003424,B9J08_003632,B9J08_003732,B9J08_003792,B9J08_003836,B9J08_004309,B9J08_004369,B9J08_004928,B9J08_005249,B9J08_005300,B9J08_005330,B9J08_005433,B9J08_005567,	15.1	1.59	1.74	0.0119688941988	0.234188734426	1.0
GO:0015298	solute:cation antiporter activity	6	3	B9J08_000831,B9J08_001254,B9J08_001889,	50.0	5.29	9.65	0.0134666733681	0.234188734426	1.0
GO:0000156	phosphorelay response regulator activity	6	3	B9J08_001959,B9J08_002150,B9J08_003281,	50.0	5.29	9.65	0.0134666733681	0.234188734426	1.0
GO:0016634	oxidoreductase activity, acting on the CH-CH group of donors, oxygen as acceptor	6	3	B9J08_001740,B9J08_001741,B9J08_003628,	50.0	5.29	9.65	0.0134666733681	0.234188734426	1.0
GO:0046912	acyltransferase, acyl groups converted into alkyl on transfer	6	3	B9J08_002652,B9J08_002919,B9J08_003722,	50.0	5.29	9.65	0.0134666733681	0.234188734426	1.0
GO:0008443	phosphofructokinase activity	6	3	B9J08_004309,B9J08_004928,B9J08_005300,	50.0	5.29	9.65	0.0134666733681	0.234188734426	1.0
GO:0043169	cation binding	627	75	B9J08_000096,B9J08_000175,B9J08_000363,B9J08_000435,B9J08_000716,B9J08_000741,B9J08_000765,B9J08_000939,B9J08_000980,B9J08_001182,B9J08_001232,B9J08_001329,B9J08_001372,B9J08_001432,B9J08_001474,B9J08_001588,B9J08_001717,B9J08_001756,B9J08_001787,B9J08_001825,B9J08_001920,B9J08_001930,B9J08_001987,B9J08_002003,B9J08_002047,B9J08_002167,B9J08_002169,B9J08_002170,B9J08_002201,B9J08_002231,B9J08_002…	12.0	1.27	1.36	0.0142307364352	0.241583692341	1.0
GO:0043167	ion binding	1241	137	B9J08_000087,B9J08_000096,B9J08_000175,B9J08_000222,B9J08_000290,B9J08_000363,B9J08_000435,B9J08_000573,B9J08_000574,B9J08_000581,B9J08_000716,B9J08_000735,B9J08_000741,B9J08_000765,B9J08_000779,B9J08_000847,B9J08_000924,B9J08_000939,B9J08_000980,B9J08_000990,B9J08_001001,B9J08_001105,B9J08_001108,B9J08_001131,B9J08_001181,B9J08_001182,B9J08_001232,B9J08_001305,B9J08_001329,B9J08_001372,B9J08_001…	11.0	1.17	1.28	0.0153817275146	0.254162229155	1.0
GO:0046914	transition metal ion binding	349	45	B9J08_000096,B9J08_000363,B9J08_000716,B9J08_000741,B9J08_000765,B9J08_000939,B9J08_001182,B9J08_001232,B9J08_001329,B9J08_001372,B9J08_001588,B9J08_001717,B9J08_001787,B9J08_001920,B9J08_002047,B9J08_002167,B9J08_002169,B9J08_002170,B9J08_002201,B9J08_002245,B9J08_002279,B9J08_002349,B9J08_002488,B9J08_002529,B9J08_002533,B9J08_002628,B9J08_002691,B9J08_002710,B9J08_002868,B9J08_003106,B9J08_003…	12.9	1.37	1.47	0.0168322434552	0.254162229155	1.0
GO:0003824	catalytic activity	2100	220	B9J08_000010,B9J08_000017,B9J08_000035,B9J08_000036,B9J08_000087,B9J08_000222,B9J08_000290,B9J08_000307,B9J08_000363,B9J08_000370,B9J08_000384,B9J08_000409,B9J08_000418,B9J08_000446,B9J08_000542,B9J08_000573,B9J08_000574,B9J08_000581,B9J08_000716,B9J08_000735,B9J08_000741,B9J08_000785,B9J08_000828,B9J08_000847,B9J08_000874,B9J08_000918,B9J08_000980,B9J08_000982,B9J08_000990,B9J08_001001,B9J08_001…	10.5	1.11	1.24	0.0168566909618	0.254162229155	1.0
GO:0008236	serine-type peptidase activity	23	6	B9J08_000828,B9J08_002151,B9J08_002618,B9J08_003275,B9J08_003928,B9J08_005105,	26.1	2.76	3.42	0.017204870812	0.254162229155	1.0
GO:0017171	serine hydrolase activity	23	6	B9J08_000828,B9J08_002151,B9J08_002618,B9J08_003275,B9J08_003928,B9J08_005105,	26.1	2.76	3.42	0.017204870812	0.254162229155	1.0
GO:0071949	FAD binding	17	5	B9J08_001182,B9J08_001740,B9J08_001741,B9J08_002691,B9J08_003628,	29.4	3.11	4.03	0.0174425854113	0.254162229155	1.0
GO:0140110	transcription regulator activity	206	29	B9J08_000096,B9J08_000468,B9J08_000684,B9J08_000765,B9J08_000772,B9J08_000939,B9J08_001181,B9J08_001232,B9J08_001717,B9J08_001787,B9J08_001920,B9J08_002027,B9J08_002096,B9J08_002169,B9J08_002170,B9J08_002279,B9J08_002423,B9J08_002529,B9J08_002628,B9J08_002710,B9J08_003075,B9J08_003229,B9J08_003280,B9J08_003372,B9J08_003712,B9J08_004167,B9J08_004171,B9J08_005155,B9J08_005317,	14.1	1.49	1.61	0.0174669694651	0.254162229155	1.0
GO:0016627	oxidoreductase activity, acting on the CH-CH group of donors	30	7	B9J08_000874,B9J08_001740,B9J08_001741,B9J08_001956,B9J08_002689,B9J08_003628,B9J08_004182,	23.3	2.47	2.95	0.0191011692941	0.267252629585	1.0
GO:0016301	kinase activity	190	27	B9J08_000290,B9J08_000735,B9J08_000847,B9J08_001131,B9J08_001959,B9J08_002150,B9J08_002566,B9J08_002669,B9J08_002682,B9J08_002829,B9J08_002940,B9J08_002977,B9J08_003281,B9J08_003424,B9J08_003632,B9J08_003732,B9J08_003792,B9J08_003836,B9J08_004309,B9J08_004369,B9J08_004928,B9J08_005249,B9J08_005300,B9J08_005330,B9J08_005433,B9J08_005499,B9J08_005567,	14.2	1.5	1.63	0.019116246997	0.267252629585	1.0
GO:0022836	gated channel activity	7	3	B9J08_000982,B9J08_002725,B9J08_005138,	42.9	4.54	7.23	0.0219323615001	0.283275204013	1.0
GO:0048029	monosaccharide binding	7	3	B9J08_002066,B9J08_002566,B9J08_003836,	42.9	4.54	7.23	0.0219323615001	0.283275204013	1.0
GO:0016298	lipase activity	38	8	B9J08_000017,B9J08_001116,B9J08_002560,B9J08_003486,B9J08_003621,B9J08_004011,B9J08_004176,B9J08_004259,	21.1	2.23	2.59	0.0230001178045	0.283275204013	1.0
GO:0090555	phosphatidylethanolamine flippase activity	3	2	B9J08_000435,B9J08_004766,	66.7	7.06	19.26	0.0250299268623	0.283275204013	1.0
GO:0047617	acyl-CoA hydrolase activity	3	2	B9J08_003185,B9J08_003186,	66.7	7.06	19.26	0.0250299268623	0.283275204013	1.0
GO:0019825	oxygen binding	3	2	B9J08_001182,B9J08_002691,	66.7	7.06	19.26	0.0250299268623	0.283275204013	1.0
GO:0033679	3'-5' DNA/RNA helicase activity	3	2	B9J08_001105,B9J08_003467,	66.7	7.06	19.26	0.0250299268623	0.283275204013	1.0
GO:0004467	long-chain fatty acid-CoA ligase activity	3	2	B9J08_001861,B9J08_002763,	66.7	7.06	19.26	0.0250299268623	0.283275204013	1.0
GO:1990518	single-stranded 3'-5' DNA helicase activity	3	2	B9J08_001105,B9J08_003467,	66.7	7.06	19.26	0.0250299268623	0.283275204013	1.0
GO:0008941	nitric oxide dioxygenase activity	3	2	B9J08_001182,B9J08_002691,	66.7	7.06	19.26	0.0250299268623	0.283275204013	1.0
GO:0015645	fatty acid ligase activity	3	2	B9J08_001861,B9J08_002763,	66.7	7.06	19.26	0.0250299268623	0.283275204013	1.0
GO:0004707	MAP kinase activity	3	2	B9J08_002682,B9J08_004369,	66.7	7.06	19.26	0.0250299268623	0.283275204013	1.0
GO:0016746	acyltransferase activity	118	18	B9J08_000010,B9J08_000446,B9J08_001484,B9J08_002171,B9J08_002245,B9J08_002652,B9J08_002919,B9J08_003231,B9J08_003267,B9J08_003569,B9J08_003722,B9J08_003884,B9J08_003942,B9J08_004011,B9J08_004239,B9J08_005043,B9J08_005328,B9J08_005513,	15.3	1.62	1.76	0.0269761998008	0.290253831418	1.0
GO:0016491	oxidoreductase activity	360	45	B9J08_000370,B9J08_000409,B9J08_000418,B9J08_000581,B9J08_000716,B9J08_000874,B9J08_000980,B9J08_001182,B9J08_001325,B9J08_001372,B9J08_001588,B9J08_001733,B9J08_001740,B9J08_001741,B9J08_001799,B9J08_001930,B9J08_001956,B9J08_001987,B9J08_002130,B9J08_002245,B9J08_002349,B9J08_002419,B9J08_002689,B9J08_002691,B9J08_002692,B9J08_002830,B9J08_002847,B9J08_003205,B9J08_003266,B9J08_003267,B9J08_003…	12.5	1.32	1.41	0.0276707990455	0.290253831418	1.0
GO:0019900	kinase binding	19	5	B9J08_000029,B9J08_000263,B9J08_002876,B9J08_003229,B9J08_004227,	26.3	2.79	3.45	0.0280158262587	0.290253831418	1.0
GO:0019901	protein kinase binding	19	5	B9J08_000029,B9J08_000263,B9J08_002876,B9J08_003229,B9J08_004227,	26.3	2.79	3.45	0.0280158262587	0.290253831418	1.0
GO:0016740	transferase activity	768	87	B9J08_000010,B9J08_000222,B9J08_000290,B9J08_000384,B9J08_000446,B9J08_000735,B9J08_000741,B9J08_000847,B9J08_000918,B9J08_000990,B9J08_001131,B9J08_001418,B9J08_001474,B9J08_001484,B9J08_001684,B9J08_001713,B9J08_001825,B9J08_001901,B9J08_001959,B9J08_002032,B9J08_002150,B9J08_002167,B9J08_002171,B9J08_002245,B9J08_002381,B9J08_002478,B9J08_002482,B9J08_002488,B9J08_002537,B9J08_002566,B9J08_002…	11.3	1.2	1.28	0.0316861143562	0.290253831418	1.0
GO:0015926	glucosidase activity	20	5	B9J08_001418,B9J08_001985,B9J08_002262,B9J08_003251,B9J08_004534,	25.0	2.65	3.22	0.0345473875944	0.290253831418	1.0
GO:0030246	carbohydrate binding	20	5	B9J08_002066,B9J08_002566,B9J08_002632,B9J08_003397,B9J08_003836,	25.0	2.65	3.22	0.0345473875944	0.290253831418	1.0
GO:0016772	transferase activity, transferring phosphorus-containing groups	282	36	B9J08_000222,B9J08_000290,B9J08_000735,B9J08_000847,B9J08_001131,B9J08_001474,B9J08_001825,B9J08_001959,B9J08_002032,B9J08_002150,B9J08_002566,B9J08_002669,B9J08_002682,B9J08_002829,B9J08_002875,B9J08_002940,B9J08_002977,B9J08_003281,B9J08_003424,B9J08_003632,B9J08_003732,B9J08_003792,B9J08_003836,B9J08_004082,B9J08_004227,B9J08_004309,B9J08_004369,B9J08_004381,B9J08_004928,B9J08_005161,B9J08_005…	12.8	1.35	1.44	0.0351543827995	0.290253831418	1.0
GO:0020037	heme binding	35	7	B9J08_001182,B9J08_001372,B9J08_001588,B9J08_001987,B9J08_002349,B9J08_002691,B9J08_003804,	20.0	2.12	2.42	0.0419592196597	0.290253831418	1.0
GO:0046906	tetrapyrrole binding	35	7	B9J08_001182,B9J08_001372,B9J08_001588,B9J08_001987,B9J08_002349,B9J08_002691,B9J08_003804,	20.0	2.12	2.42	0.0419592196597	0.290253831418	1.0
GO:0043565	sequence-specific DNA binding	159	22	B9J08_000087,B9J08_000378,B9J08_000468,B9J08_000684,B9J08_000765,B9J08_000772,B9J08_001105,B9J08_001717,B9J08_001946,B9J08_002027,B9J08_002096,B9J08_002423,B9J08_002529,B9J08_002628,B9J08_003075,B9J08_003229,B9J08_003280,B9J08_003372,B9J08_003424,B9J08_003467,B9J08_004167,B9J08_005476,	13.8	1.47	1.57	0.0421162174877	0.290253831418	1.0
GO:0008270	zinc ion binding	287	36	B9J08_000096,B9J08_000363,B9J08_000716,B9J08_000741,B9J08_000765,B9J08_000939,B9J08_001232,B9J08_001329,B9J08_001717,B9J08_001787,B9J08_001920,B9J08_002047,B9J08_002167,B9J08_002169,B9J08_002170,B9J08_002245,B9J08_002279,B9J08_002488,B9J08_002529,B9J08_002533,B9J08_002628,B9J08_002710,B9J08_002868,B9J08_003106,B9J08_003267,B9J08_003302,B9J08_003319,B9J08_003372,B9J08_003509,B9J08_003587,B9J08_003…	12.5	1.33	1.41	0.0440711753656	0.290253831418	1.0
GO:0016701	oxidoreductase activity, acting on single donors with incorporation of molecular oxygen	9	3	B9J08_000716,B9J08_002692,B9J08_003702,	33.3	3.53	4.82	0.0456435800295	0.290253831418	1.0
GO:0004620	phospholipase activity	15	4	B9J08_003486,B9J08_003621,B9J08_004011,B9J08_004259,	26.7	2.82	3.51	0.046229069015	0.290253831418	1.0
GO:0016708	oxidoreductase activity, acting on paired donors, with incorporation or reduction of molecular oxygen, NAD(P)H as one donor, and incorporation of two atoms of oxygen into one donor	4	2	B9J08_001182,B9J08_002691,	50.0	5.29	9.63	0.0469466208721	0.290253831418	1.0
GO:0140345	phosphatidylcholine flippase activity	4	2	B9J08_000435,B9J08_004766,	50.0	5.29	9.63	0.0469466208721	0.290253831418	1.0
GO:0005253	anion channel activity	4	2	B9J08_000982,B9J08_005138,	50.0	5.29	9.63	0.0469466208721	0.290253831418	1.0
GO:0140333	glycerophospholipid flippase activity	4	2	B9J08_000435,B9J08_004766,	50.0	5.29	9.63	0.0469466208721	0.290253831418	1.0
GO:0009987	cellular process	4	2	B9J08_000982,B9J08_003401,	50.0	5.29	9.63	0.0469466208721	0.290253831418	1.0
GO:0008574	plus-end-directed microtubule motor activity	4	2	B9J08_003828,B9J08_004970,	50.0	5.29	9.63	0.0469466208721	0.290253831418	1.0
GO:0004396	hexokinase activity	4	2	B9J08_002566,B9J08_003836,	50.0	5.29	9.63	0.0469466208721	0.290253831418	1.0
GO:0008308	voltage-gated anion channel activity	4	2	B9J08_000982,B9J08_005138,	50.0	5.29	9.63	0.0469466208721	0.290253831418	1.0
GO:0008509	anion transmembrane transporter activity	67	11	B9J08_000473,B9J08_000759,B9J08_000982,B9J08_001254,B9J08_001362,B9J08_001530,B9J08_002965,B9J08_003703,B9J08_004365,B9J08_004533,B9J08_005138,	16.4	1.74	1.91	0.0473716912587	0.290253831418	1.0
Cellular component
ID	Name	Bgd count	Result count	Result gene list	Pct of bgd	Fold enrichment	Odds ratio	P-value	Benjamini	Bonferroni
GO:0071944	cell periphery	390	76	B9J08_000016,B9J08_000228,B9J08_000290,B9J08_000384,B9J08_000435,B9J08_000473,B9J08_000690,B9J08_000918,B9J08_000938,B9J08_000987,B9J08_001001,B9J08_001002,B9J08_001080,B9J08_001340,B9J08_001347,B9J08_001391,B9J08_001418,B9J08_001432,B9J08_001530,B9J08_001800,B9J08_001817,B9J08_001861,B9J08_001901,B9J08_001958,B9J08_002047,B9J08_002066,B9J08_002069,B9J08_002150,B9J08_002167,B9J08_002188,B9J08_002…	19.5	2.06	2.59	1.37228115143e-10	3.09758698854e-08	5.25583680997e-08
GO:0005777	peroxisome	70	26	B9J08_000010,B9J08_000397,B9J08_000572,B9J08_000581,B9J08_000828,B9J08_001484,B9J08_001740,B9J08_001741,B9J08_001861,B9J08_001956,B9J08_001963,B9J08_002488,B9J08_002618,B9J08_002847,B9J08_002919,B9J08_003185,B9J08_003374,B9J08_003386,B9J08_003449,B9J08_003462,B9J08_003466,B9J08_003628,B9J08_003678,B9J08_003889,B9J08_004905,B9J08_004931,	37.1	3.93	5.96	2.42630834611e-10	3.09758698854e-08	9.29276096561e-08
GO:0042579	microbody	70	26	B9J08_000010,B9J08_000397,B9J08_000572,B9J08_000581,B9J08_000828,B9J08_001484,B9J08_001740,B9J08_001741,B9J08_001861,B9J08_001956,B9J08_001963,B9J08_002488,B9J08_002618,B9J08_002847,B9J08_002919,B9J08_003185,B9J08_003374,B9J08_003386,B9J08_003449,B9J08_003462,B9J08_003466,B9J08_003628,B9J08_003678,B9J08_003889,B9J08_004905,B9J08_004931,	37.1	3.93	5.96	2.42630834611e-10	3.09758698854e-08	9.29276096561e-08
GO:0005618	cell wall	45	18	B9J08_000384,B9J08_001002,B9J08_001418,B9J08_001901,B9J08_002560,B9J08_002761,B9J08_003120,B9J08_003251,B9J08_003397,B9J08_003910,B9J08_004112,B9J08_004200,B9J08_004383,B9J08_004388,B9J08_004410,B9J08_004786,B9J08_005265,B9J08_005359,	40.0	4.24	6.62	3.92795254871e-08	3.76101456539e-06	1.50440582616e-05
GO:0030312	external encapsulating structure	46	18	B9J08_000384,B9J08_001002,B9J08_001418,B9J08_001901,B9J08_002560,B9J08_002761,B9J08_003120,B9J08_003251,B9J08_003397,B9J08_003910,B9J08_004112,B9J08_004200,B9J08_004383,B9J08_004388,B9J08_004410,B9J08_004786,B9J08_005265,B9J08_005359,	39.1	4.14	6.38	5.8984798043e-08	4.51823553009e-06	2.25911776505e-05
GO:0009277	fungal-type cell wall	38	16	B9J08_000384,B9J08_001002,B9J08_001418,B9J08_001901,B9J08_002560,B9J08_002761,B9J08_003120,B9J08_003251,B9J08_003397,B9J08_004200,B9J08_004383,B9J08_004388,B9J08_004410,B9J08_004786,B9J08_005265,B9J08_005359,	42.1	4.46	7.2	9.64672114588e-08	6.15782366479e-06	3.69469419887e-05
GO:0005886	plasma membrane	224	45	B9J08_000016,B9J08_000384,B9J08_000435,B9J08_000473,B9J08_000918,B9J08_000938,B9J08_000987,B9J08_001001,B9J08_001080,B9J08_001391,B9J08_001530,B9J08_001800,B9J08_001861,B9J08_001958,B9J08_002047,B9J08_002066,B9J08_002069,B9J08_002150,B9J08_002188,B9J08_002262,B9J08_002401,B9J08_002635,B9J08_002725,B9J08_002763,B9J08_002856,B9J08_002965,B9J08_003401,B9J08_003486,B9J08_003575,B9J08_003616,B9J08_003…	20.1	2.13	2.57	4.88803955529e-07	2.67445592811e-05	0.000187211914968
GO:0031907	microbody lumen	11	8	B9J08_000581,B9J08_001484,B9J08_001740,B9J08_001956,B9J08_002618,B9J08_002919,B9J08_003374,B9J08_003466,	72.7	7.7	26.02	7.61468596141e-07	3.24047191469e-05	0.000291642472322
GO:0005782	peroxisomal matrix	11	8	B9J08_000581,B9J08_001484,B9J08_001740,B9J08_001956,B9J08_002618,B9J08_002919,B9J08_003374,B9J08_003466,	72.7	7.7	26.02	7.61468596141e-07	3.24047191469e-05	0.000291642472322
GO:0031224	intrinsic component of membrane	1070	134	B9J08_000016,B9J08_000175,B9J08_000211,B9J08_000271,B9J08_000384,B9J08_000397,B9J08_000418,B9J08_000435,B9J08_000473,B9J08_000581,B9J08_000759,B9J08_000795,B9J08_000796,B9J08_000798,B9J08_000804,B9J08_000806,B9J08_000831,B9J08_000918,B9J08_000938,B9J08_000982,B9J08_001015,B9J08_001079,B9J08_001080,B9J08_001219,B9J08_001254,B9J08_001351,B9J08_001362,B9J08_001530,B9J08_001588,B9J08_001775,B9J08_001…	12.5	1.33	1.53	8.57103605352e-05	0.0032827068085	0.032827068085
GO:0016021	integral component of membrane	1053	129	B9J08_000016,B9J08_000175,B9J08_000211,B9J08_000271,B9J08_000397,B9J08_000418,B9J08_000435,B9J08_000473,B9J08_000581,B9J08_000759,B9J08_000795,B9J08_000796,B9J08_000798,B9J08_000804,B9J08_000806,B9J08_000831,B9J08_000938,B9J08_000982,B9J08_001015,B9J08_001079,B9J08_001080,B9J08_001219,B9J08_001254,B9J08_001351,B9J08_001362,B9J08_001530,B9J08_001588,B9J08_001775,B9J08_001799,B9J08_001800,B9J08_001…	12.3	1.3	1.48	0.000347278441651	0.0116014148342	0.133007643152
GO:0042555	MCM complex	5	4	B9J08_000087,B9J08_001105,B9J08_003467,B9J08_005476,	80.0	8.47	38.69	0.000363490804204	0.0116014148342	0.13921697801
GO:0031298	replication fork protection complex	21	8	B9J08_000087,B9J08_001105,B9J08_001109,B9J08_001469,B9J08_002073,B9J08_003467,B9J08_003880,B9J08_005476,	38.1	4.03	5.99	0.000399361429567	0.0117658021172	0.152955427524
GO:0016020	membrane	1545	178	B9J08_000016,B9J08_000175,B9J08_000211,B9J08_000222,B9J08_000271,B9J08_000384,B9J08_000397,B9J08_000418,B9J08_000435,B9J08_000473,B9J08_000572,B9J08_000574,B9J08_000581,B9J08_000759,B9J08_000779,B9J08_000795,B9J08_000796,B9J08_000798,B9J08_000804,B9J08_000806,B9J08_000831,B9J08_000918,B9J08_000924,B9J08_000938,B9J08_000982,B9J08_000987,B9J08_001001,B9J08_001015,B9J08_001079,B9J08_001080,B9J08_001…	11.5	1.22	1.42	0.000459822669929	0.0125794344702	0.176112082583
GO:0005933	cellular bud	144	26	B9J08_000060,B9J08_000228,B9J08_000263,B9J08_000290,B9J08_001001,B9J08_001079,B9J08_001080,B9J08_001816,B9J08_001817,B9J08_001901,B9J08_002167,B9J08_002682,B9J08_002761,B9J08_002829,B9J08_002876,B9J08_003073,B9J08_003106,B9J08_003424,B9J08_003879,B9J08_003889,B9J08_004065,B9J08_004083,B9J08_004150,B9J08_004383,B9J08_004972,B9J08_005249,	18.1	1.91	2.18	0.000805973356392	0.0205791863665	0.308687795498
GO:0071162	CMG complex	10	5	B9J08_000087,B9J08_001105,B9J08_003467,B9J08_003880,B9J08_005476,	50.0	5.29	9.69	0.00123903764842	0.0292871502107	0.474551419344
GO:0005935	cellular bud neck	118	22	B9J08_000228,B9J08_000263,B9J08_000290,B9J08_001001,B9J08_001080,B9J08_001816,B9J08_001901,B9J08_002167,B9J08_002682,B9J08_002761,B9J08_002829,B9J08_002876,B9J08_003073,B9J08_003106,B9J08_003424,B9J08_003879,B9J08_003889,B9J08_004083,B9J08_004150,B9J08_004383,B9J08_004972,B9J08_005249,	18.6	1.97	2.26	0.00129995183703	0.0292871502107	0.497881553582
GO:0031226	intrinsic component of plasma membrane	25	8	B9J08_000473,B9J08_001800,B9J08_001861,B9J08_001958,B9J08_002069,B9J08_002150,B9J08_003616,B9J08_005424,	32.0	3.39	4.58	0.00151204778866	0.0321730168364	0.579114303056
GO:0030427	site of polarized growth	176	29	B9J08_000228,B9J08_000263,B9J08_000290,B9J08_000384,B9J08_000435,B9J08_001001,B9J08_001079,B9J08_001080,B9J08_001432,B9J08_001816,B9J08_001901,B9J08_002167,B9J08_002262,B9J08_002682,B9J08_002761,B9J08_002829,B9J08_002876,B9J08_003073,B9J08_003106,B9J08_003251,B9J08_003424,B9J08_003879,B9J08_003889,B9J08_004083,B9J08_004150,B9J08_004383,B9J08_004972,B9J08_005077,B9J08_005249,	16.5	1.74	1.95	0.00185444633202	0.0373817339559	0.710252945162
GO:0043596	nuclear replication fork	40	10	B9J08_000087,B9J08_000574,B9J08_001105,B9J08_001109,B9J08_001469,B9J08_001474,B9J08_002073,B9J08_003467,B9J08_003880,B9J08_005476,	25.0	2.65	3.25	0.00321293620771	0.0615277283777	1.0
GO:1990429	peroxisomal importomer complex	8	4	B9J08_000397,B9J08_001963,B9J08_002488,B9J08_003462,	50.0	5.29	9.67	0.00403478928698	0.0735868712816	1.0
GO:0005887	integral component of plasma membrane	19	6	B9J08_000473,B9J08_001800,B9J08_002069,B9J08_002150,B9J08_003616,B9J08_005424,	31.6	3.34	4.47	0.00639394601414	0.111312787428	1.0
GO:0042597	periplasmic space	5	3	B9J08_003397,B9J08_003486,B9J08_005163,	60.0	6.35	14.47	0.00723784592554	0.120525869108	1.0
GO:0005945	6-phosphofructokinase complex	2	2	B9J08_004309,B9J08_004928,	100.0	10.59	inf	0.00890147467407	0.131125569237	1.0
GO:0033565	ESCRT-0 complex	2	2	B9J08_004240,B9J08_004948,	100.0	10.59	inf	0.00890147467407	0.131125569237	1.0
GO:0045009	chitosome	2	2	B9J08_004150,B9J08_005077,	100.0	10.59	inf	0.00890147467407	0.131125569237	1.0
GO:0005657	replication fork	53	11	B9J08_000087,B9J08_000574,B9J08_001105,B9J08_001109,B9J08_001469,B9J08_001474,B9J08_002073,B9J08_002875,B9J08_003467,B9J08_003880,B9J08_005476,	20.8	2.2	2.55	0.00926838882805	0.131473811894	1.0
GO:0005758	mitochondrial intermembrane space	54	11	B9J08_000129,B9J08_000363,B9J08_001484,B9J08_002142,B9J08_002862,B9J08_003418,B9J08_003707,B9J08_003804,B9J08_004369,B9J08_004375,B9J08_005499,	20.4	2.16	2.49	0.0106818569388	0.146112543127	1.0
GO:0033647	host intracellular organelle	103	17	B9J08_000096,B9J08_000855,B9J08_000939,B9J08_001232,B9J08_001787,B9J08_001920,B9J08_002073,B9J08_002169,B9J08_002170,B9J08_002231,B9J08_002279,B9J08_002628,B9J08_002710,B9J08_003712,B9J08_004844,B9J08_005155,B9J08_005317,	16.5	1.75	1.93	0.0152452435969	0.162192452712	1.0
GO:0033643	host cell part	103	17	B9J08_000096,B9J08_000855,B9J08_000939,B9J08_001232,B9J08_001787,B9J08_001920,B9J08_002073,B9J08_002169,B9J08_002170,B9J08_002231,B9J08_002279,B9J08_002628,B9J08_002710,B9J08_003712,B9J08_004844,B9J08_005155,B9J08_005317,	16.5	1.75	1.93	0.0152452435969	0.162192452712	1.0
GO:0042025	host cell nucleus	103	17	B9J08_000096,B9J08_000855,B9J08_000939,B9J08_001232,B9J08_001787,B9J08_001920,B9J08_002073,B9J08_002169,B9J08_002170,B9J08_002231,B9J08_002279,B9J08_002628,B9J08_002710,B9J08_003712,B9J08_004844,B9J08_005155,B9J08_005317,	16.5	1.75	1.93	0.0152452435969	0.162192452712	1.0
GO:0018995	host cellular component	103	17	B9J08_000096,B9J08_000855,B9J08_000939,B9J08_001232,B9J08_001787,B9J08_001920,B9J08_002073,B9J08_002169,B9J08_002170,B9J08_002231,B9J08_002279,B9J08_002628,B9J08_002710,B9J08_003712,B9J08_004844,B9J08_005155,B9J08_005317,	16.5	1.75	1.93	0.0152452435969	0.162192452712	1.0
GO:0043657	host cell	103	17	B9J08_000096,B9J08_000855,B9J08_000939,B9J08_001232,B9J08_001787,B9J08_001920,B9J08_002073,B9J08_002169,B9J08_002170,B9J08_002231,B9J08_002279,B9J08_002628,B9J08_002710,B9J08_003712,B9J08_004844,B9J08_005155,B9J08_005317,	16.5	1.75	1.93	0.0152452435969	0.162192452712	1.0
GO:0043656	host intracellular region	103	17	B9J08_000096,B9J08_000855,B9J08_000939,B9J08_001232,B9J08_001787,B9J08_001920,B9J08_002073,B9J08_002169,B9J08_002170,B9J08_002231,B9J08_002279,B9J08_002628,B9J08_002710,B9J08_003712,B9J08_004844,B9J08_005155,B9J08_005317,	16.5	1.75	1.93	0.0152452435969	0.162192452712	1.0
GO:0033648	host intracellular membrane-bounded organelle	103	17	B9J08_000096,B9J08_000855,B9J08_000939,B9J08_001232,B9J08_001787,B9J08_001920,B9J08_002073,B9J08_002169,B9J08_002170,B9J08_002231,B9J08_002279,B9J08_002628,B9J08_002710,B9J08_003712,B9J08_004844,B9J08_005155,B9J08_005317,	16.5	1.75	1.93	0.0152452435969	0.162192452712	1.0
GO:0033646	host intracellular part	103	17	B9J08_000096,B9J08_000855,B9J08_000939,B9J08_001232,B9J08_001787,B9J08_001920,B9J08_002073,B9J08_002169,B9J08_002170,B9J08_002231,B9J08_002279,B9J08_002628,B9J08_002710,B9J08_003712,B9J08_004844,B9J08_005155,B9J08_005317,	16.5	1.75	1.93	0.0152452435969	0.162192452712	1.0
GO:0030428	cell septum	29	7	B9J08_000735,B9J08_002829,B9J08_002876,B9J08_003251,B9J08_003879,B9J08_003889,B9J08_005077,	24.1	2.56	3.08	0.0158968336786	0.164553710781	1.0
GO:0032153	cell division site	104	17	B9J08_000228,B9J08_000290,B9J08_000384,B9J08_000473,B9J08_000735,B9J08_001340,B9J08_001432,B9J08_001901,B9J08_002167,B9J08_002401,B9J08_002829,B9J08_002876,B9J08_003251,B9J08_003889,B9J08_004083,B9J08_004383,B9J08_005249,	16.3	1.73	1.91	0.0166918265654	0.168236041436	1.0
GO:0031970	organelle envelope lumen	59	11	B9J08_000129,B9J08_000363,B9J08_001484,B9J08_002142,B9J08_002862,B9J08_003418,B9J08_003707,B9J08_003804,B9J08_004369,B9J08_004375,B9J08_005499,	18.6	1.97	2.23	0.0203587119427	0.199932991642	1.0
GO:0044429	obsolete mitochondrial part	60	11	B9J08_000129,B9J08_000363,B9J08_001484,B9J08_002142,B9J08_002862,B9J08_003418,B9J08_003707,B9J08_003804,B9J08_004369,B9J08_004375,B9J08_005499,	18.3	1.94	2.18	0.022890575934	0.219177264568	1.0
GO:0097373	MCM core complex	3	2	B9J08_001105,B9J08_003467,	66.7	7.06	19.26	0.0250299268623	0.222940976471	1.0
GO:0035840	old growing cell tip	3	2	B9J08_000384,B9J08_002876,	66.7	7.06	19.26	0.0250299268623	0.222940976471	1.0
GO:0009331	glycerol-3-phosphate dehydrogenase complex	3	2	B9J08_001799,B9J08_003449,	66.7	7.06	19.26	0.0250299268623	0.222940976471	1.0
GO:0031225	anchored component of membrane	14	4	B9J08_000384,B9J08_000918,B9J08_001958,B9J08_004112,	28.6	3.03	3.86	0.0365446152903	0.311478495712	1.0
GO:1990351	transporter complex	27	6	B9J08_000397,B9J08_000435,B9J08_001963,B9J08_002488,B9J08_003462,B9J08_004766,	22.2	2.35	2.76	0.0365966900967	0.311478495712	1.0
GO:0031261	DNA replication preinitiation complex	21	5	B9J08_000087,B9J08_001105,B9J08_003467,B9J08_003880,B9J08_005476,	23.8	2.52	3.02	0.0419462029158	0.339255769699	1.0
GO:0005628	prospore membrane	28	6	B9J08_002401,B9J08_004150,B9J08_004200,B9J08_004240,B9J08_004691,B9J08_004948,	21.4	2.27	2.64	0.0430067193009	0.339255769699	1.0
GO:0000786	nucleosome	9	3	B9J08_000855,B9J08_002072,B9J08_002073,	33.3	3.53	4.82	0.0456435800295	0.339255769699	1.0
GO:0055028	cortical microtubule	4	2	B9J08_003828,B9J08_004970,	50.0	5.29	9.63	0.0469466208721	0.339255769699	1.0
GO:0030981	cortical microtubule cytoskeleton	4	2	B9J08_003828,B9J08_004970,	50.0	5.29	9.63	0.0469466208721	0.339255769699	1.0
GO:0035841	new growing cell tip	4	2	B9J08_000384,B9J08_002876,	50.0	5.29	9.63	0.0469466208721	0.339255769699	1.0
GO:0035974	meiotic spindle pole body	4	2	B9J08_002876,B9J08_003424,	50.0	5.29	9.63	0.0469466208721	0.339255769699	1.0
GO:1990531	phospholipid-translocating ATPase complex	4	2	B9J08_000435,B9J08_004766,	50.0	5.29	9.63	0.0469466208721	0.339255769699	1.0
KEGG
ID	Name	Bgd count	Result count	Result gene list	Pct of bgd	Fold enrichment	Odds ratio	P-value	Benjamini	Bonferroni
ec00051__PK__KEGG	Fructose and mannose metabolism	143	31	B9J08_000178,B9J08_000370,B9J08_000384,B9J08_000918,B9J08_001143,B9J08_001325,B9J08_001733,B9J08_001956,B9J08_002032,B9J08_002245,B9J08_002560,B9J08_002566,B9J08_002600,B9J08_002847,B9J08_003015,B9J08_003266,B9J08_003267,B9J08_003268,B9J08_003569,B9J08_003836,B9J08_003885,B9J08_004011,B9J08_004309,B9J08_004447,B9J08_004534,B9J08_004928,B9J08_005161,B9J08_005163,B9J08_005172,B9J08_005177,B9J08_005…	21.7	1.87	2.33	0.000209398819704	0.0242855099116	0.0303628288571
ec00520__PK__KEGG	Amino sugar and nucleotide sugar metabolism	140	30	B9J08_000178,B9J08_001131,B9J08_001474,B9J08_001733,B9J08_001956,B9J08_002032,B9J08_002245,B9J08_002566,B9J08_002600,B9J08_002632,B9J08_002761,B9J08_002829,B9J08_002847,B9J08_002856,B9J08_002875,B9J08_002940,B9J08_002977,B9J08_003268,B9J08_003281,B9J08_003569,B9J08_003836,B9J08_003879,B9J08_004150,B9J08_004381,B9J08_004663,B9J08_005077,B9J08_005161,B9J08_005172,B9J08_005328,B9J08_005567,	21.4	1.85	2.29	0.000334972550505	0.0242855099116	0.0485710198232
ec00720__PK__KEGG	Carbon fixation pathways in prokaryotes	60	16	B9J08_000178,B9J08_000874,B9J08_000980,B9J08_001484,B9J08_001733,B9J08_001756,B9J08_001861,B9J08_001956,B9J08_002245,B9J08_002689,B9J08_002739,B9J08_002847,B9J08_003268,B9J08_003466,B9J08_004905,B9J08_005201,	26.7	2.3	2.94	0.0008127171643	0.0392813296078	0.117843988824
ec00680__PK__KEGG	Methane metabolism	113	24	B9J08_000178,B9J08_000581,B9J08_001131,B9J08_001733,B9J08_001956,B9J08_002245,B9J08_002566,B9J08_002600,B9J08_002829,B9J08_002847,B9J08_002940,B9J08_002977,B9J08_003268,B9J08_003281,B9J08_003466,B9J08_003836,B9J08_004228,B9J08_004309,B9J08_004375,B9J08_004663,B9J08_004928,B9J08_005163,B9J08_005177,B9J08_005567,	21.2	1.83	2.21	0.00160195183106	0.0474061594637	0.232283015504
ec00362__PK__KEGG	Benzoate degradation	42	12	B9J08_000178,B9J08_000716,B9J08_001484,B9J08_001733,B9J08_001861,B9J08_001956,B9J08_002245,B9J08_002847,B9J08_003268,B9J08_004905,B9J08_005201,B9J08_005206,	28.6	2.47	3.19	0.00195794202446	0.0474061594637	0.283901593546
ec00633__PK__KEGG	Nitrotoluene degradation	18	7	B9J08_000178,B9J08_001733,B9J08_001930,B9J08_001956,B9J08_002245,B9J08_002847,B9J08_003268,	38.9	3.36	5.01	0.00261345646517	0.0474061594637	0.37895118745
ec00592__PK__KEGG	alpha-Linolenic acid metabolism	61	15	B9J08_001116,B9J08_001484,B9J08_001529,B9J08_001740,B9J08_001741,B9J08_001861,B9J08_002847,B9J08_003120,B9J08_003267,B9J08_003397,B9J08_003628,B9J08_004606,B9J08_004905,B9J08_005043,B9J08_005359,	24.6	2.12	2.62	0.00288420785623	0.0474061594637	0.418210139154
ec00966__PK__KEGG	Glucosinolate biosynthesis	33	10	B9J08_000178,B9J08_001733,B9J08_001956,B9J08_002245,B9J08_002349,B9J08_002683,B9J08_002847,B9J08_003079,B9J08_003268,B9J08_003462,	30.3	2.62	3.45	0.00289544294602	0.0474061594637	0.419839227173
ec00120__PK__KEGG	Primary bile acid biosynthesis	23	8	B9J08_000178,B9J08_001733,B9J08_001956,B9J08_002245,B9J08_002847,B9J08_003185,B9J08_003186,B9J08_003268,	34.8	3.0	4.21	0.00294245127706	0.0474061594637	0.426655435173
ec00650__PK__KEGG	Butanoate metabolism	64	15	B9J08_000178,B9J08_000874,B9J08_001484,B9J08_001733,B9J08_001756,B9J08_001956,B9J08_002245,B9J08_002689,B9J08_002830,B9J08_002847,B9J08_003267,B9J08_003268,B9J08_004341,B9J08_004702,B9J08_004905,	23.4	2.02	2.45	0.00474455871959	0.0687961014341	0.687961014341
ec00710__PK__KEGG	Carbon fixation in photosynthetic organisms	31	9	B9J08_000175,B9J08_001713,B9J08_002151,B9J08_002478,B9J08_002600,B9J08_002669,B9J08_003466,B9J08_005163,B9J08_005177,	29.0	2.51	3.23	0.0064272581564	0.0741521307147	0.931952432678
ec00640__PK__KEGG	Propanoate metabolism	66	15	B9J08_000178,B9J08_001733,B9J08_001740,B9J08_001741,B9J08_001956,B9J08_002245,B9J08_002652,B9J08_002847,B9J08_003268,B9J08_003374,B9J08_003628,B9J08_004702,B9J08_004905,B9J08_005201,B9J08_005580,	22.7	1.96	2.35	0.00645729499675	0.0741521307147	0.936307774529
ec00590__PK__KEGG	Arachidonic acid metabolism	54	13	B9J08_000178,B9J08_000741,B9J08_001325,B9J08_001588,B9J08_001733,B9J08_001956,B9J08_002245,B9J08_002349,B9J08_002847,B9J08_003232,B9J08_003266,B9J08_003268,B9J08_004606,	24.1	2.08	2.53	0.00664812206407	0.0741521307147	0.963977699291
ec00071__PK__KEGG	Fatty acid degradation	55	13	B9J08_001484,B9J08_001588,B9J08_001740,B9J08_001741,B9J08_002349,B9J08_002763,B9J08_002847,B9J08_003231,B9J08_003267,B9J08_003628,B9J08_004905,B9J08_004931,B9J08_005043,	23.6	2.04	2.46	0.00783545689593	0.0811529464221	1.0
ec00780__PK__KEGG	Biotin metabolism	38	10	B9J08_000370,B9J08_000990,B9J08_001733,B9J08_001930,B9J08_001959,B9J08_002463,B9J08_003268,B9J08_003282,B9J08_004120,B9J08_004899,	26.3	2.27	2.82	0.00878987421637	0.0849687840916	1.0
ec00564__PK__KEGG	Glycerophospholipid metabolism	132	24	B9J08_000222,B9J08_000446,B9J08_000581,B9J08_001116,B9J08_001799,B9J08_002171,B9J08_002381,B9J08_002560,B9J08_002830,B9J08_002876,B9J08_003015,B9J08_003449,B9J08_003486,B9J08_003569,B9J08_003621,B9J08_003884,B9J08_004011,B9J08_004182,B9J08_004259,B9J08_004295,B9J08_004606,B9J08_005201,B9J08_005248,B9J08_005513,	18.2	1.57	1.8	0.0131394376962	0.119076154121	1.0
ec00052__PK__KEGG	Galactose metabolism	114	21	B9J08_000384,B9J08_000918,B9J08_001131,B9J08_001143,B9J08_002566,B9J08_002600,B9J08_002829,B9J08_002940,B9J08_002977,B9J08_003267,B9J08_003281,B9J08_003836,B9J08_003885,B9J08_004309,B9J08_004381,B9J08_004447,B9J08_004534,B9J08_004663,B9J08_004928,B9J08_005161,B9J08_005567,	18.4	1.59	1.81	0.0173939335457	0.143353055217	1.0
ec00630__PK__KEGG	Glyoxylate and dicarboxylate metabolism	48	11	B9J08_001484,B9J08_001713,B9J08_001756,B9J08_001861,B9J08_002652,B9J08_002919,B9J08_003374,B9J08_003466,B9J08_004228,B9J08_004804,B9J08_005201,	22.9	1.98	2.35	0.0177955516821	0.143353055217	1.0
ec00591__PK__KEGG	Linoleic acid metabolism	37	9	B9J08_000178,B9J08_001588,B9J08_001733,B9J08_001956,B9J08_002245,B9J08_002349,B9J08_002847,B9J08_003268,B9J08_004606,	24.3	2.1	2.53	0.0213999208757	0.155713492757	1.0
ec01056__PK__KEGG	Biosynthesis of type II polyketide backbone	20	6	B9J08_000178,B9J08_001733,B9J08_001956,B9J08_002245,B9J08_002847,B9J08_003268,	30.0	2.59	3.35	0.021477723139	0.155713492757	1.0
ec00950__PK__KEGG	Isoquinoline alkaloid biosynthesis	118	21	B9J08_000178,B9J08_000446,B9J08_001529,B9J08_001713,B9J08_001733,B9J08_001956,B9J08_002047,B9J08_002151,B9J08_002171,B9J08_002231,B9J08_002245,B9J08_002478,B9J08_002482,B9J08_002537,B9J08_002847,B9J08_003120,B9J08_003268,B9J08_003397,B9J08_003569,B9J08_005359,B9J08_005513,	17.8	1.54	1.73	0.0251453189372	0.158052431831	1.0
ec00300__PK__KEGG	Lysine biosynthesis	32	8	B9J08_001756,B9J08_002478,B9J08_002683,B9J08_003205,B9J08_003271,B9J08_003569,B9J08_003722,B9J08_004804,	25.0	2.16	2.61	0.0252015127157	0.158052431831	1.0
ec00365__PK__KEGG	Furfural degradation	38	9	B9J08_000178,B9J08_001733,B9J08_001956,B9J08_002245,B9J08_002560,B9J08_002847,B9J08_003015,B9J08_003268,B9J08_004011,	23.7	2.04	2.44	0.0253133836321	0.158052431831	1.0
ec00281__PK__KEGG	Geraniol degradation	21	6	B9J08_000874,B9J08_001484,B9J08_001861,B9J08_002847,B9J08_004702,B9J08_004905,	28.6	2.47	3.12	0.0272504192812	0.158052431831	1.0
ec00062__PK__KEGG	Fatty acid elongation	21	6	B9J08_001484,B9J08_002847,B9J08_003185,B9J08_003186,B9J08_003942,B9J08_004905,	28.6	2.47	3.12	0.0272504192812	0.158052431831	1.0
ec00020__PK__KEGG	Citrate cycle (TCA cycle)	41	9	B9J08_000874,B9J08_000980,B9J08_001756,B9J08_002652,B9J08_002669,B9J08_002689,B9J08_002739,B9J08_003466,B9J08_005201,	22.0	1.89	2.2	0.040057121756	0.223395486716	1.0
ec00140__PK__KEGG	Steroid hormone biosynthesis	42	9	B9J08_000178,B9J08_001588,B9J08_001733,B9J08_001956,B9J08_002245,B9J08_002349,B9J08_002830,B9J08_002847,B9J08_003268,	21.4	1.85	2.14	0.0460508820653	0.247310292573	1.0
Species	Platform:	Type of genes	Criteria	Number of genes
C. auris	Candida Genome Database	downregulated	DEG; FC<-1.5	302
Biological process
GOID	GO_term	Cluster frequency	Background frequency	Corrected P-value	False discovery rate	Gene(s) annotated to the term	Directly Annotated GOID List
34308	primary alcohol metabolic process	6 out of 302 genes, 2.0%	13 out of 5417 background genes, 0.2%	0.02122	3.00%	B9J08_001205:B9J08_001368:B9J08_001489:B9J08_003568:B9J08_003614:B9J08_004450	36172:9228:19655:61610:6071:42843:6116:947:34599:19568
98869	cellular oxidant detoxification	5 out of 302 genes, 1.7%	9 out of 5417 background genes, 0.2%	0.03294	2.00%	B9J08_000528:B9J08_000645:B9J08_001106:B9J08_003437:B9J08_003442	6111:42744:6457:122:61692:98869:77:6979:33194:45944:19430:6801:45454:42262:72593:61077:34599
Molecular function
GOID	GO_term	Cluster frequency	Background frequency	Corrected P-value	False discovery rate	Gene(s) annotated to the term	Directly Annotated GOID List
51920	peroxiredoxin activity	6 out of 302 genes, 2.0%	7 out of 5417 background genes, 0.1%	3.93e-05	0.00%	B9J08_000645:B9J08_001106:B9J08_003437:B9J08_003442:B9J08_004003:B9J08_004518	43022:140824:4601:51082:16209:8379:47066:19207:51920:4602:16491
140824	thioredoxin-dependent peroxiredoxin activity	5 out of 302 genes, 1.7%	6 out of 5417 background genes, 0.1%	0.00061	0.00%	B9J08_000645:B9J08_003437:B9J08_003442:B9J08_004003:B9J08_004518	43022:140824:4601:51082:16209:8379:47066:19207:51920:4602:16491
8379	thioredoxin peroxidase activity	5 out of 302 genes, 1.7%	6 out of 5417 background genes, 0.1%	0.00061	0.00%	B9J08_000645:B9J08_003437:B9J08_003442:B9J08_004003:B9J08_004518	43022:140824:4601:51082:16209:8379:47066:19207:51920:4602:16491
16684	oxidoreductase activity, acting on peroxide as acceptor	6 out of 302 genes, 2.0%	12 out of 5417 background genes, 0.2%	0.00408	0.00%	B9J08_000645:B9J08_001106:B9J08_003437:B9J08_003442:B9J08_004003:B9J08_004518	43022:140824:4601:51082:16209:8379:47066:19207:51920:4602:16491
4601	peroxidase activity	6 out of 302 genes, 2.0%	12 out of 5417 background genes, 0.2%	0.00408	0.00%	B9J08_000645:B9J08_001106:B9J08_003437:B9J08_003442:B9J08_004003:B9J08_004518	43022:140824:4601:51082:16209:8379:47066:19207:51920:4602:16491
16209	antioxidant activity	7 out of 302 genes, 2.3%	21 out of 5417 background genes, 0.4%	0.01898	0.00%	B9J08_000528:B9J08_000645:B9J08_001106:B9J08_003437:B9J08_003442:B9J08_004003:B9J08_004518	43022:140824:4601:51082:16209:8379:46872:47066:19207:30145:51920:4602:16491:4784
18455	alcohol dehydrogenase [NAD(P)+] activity	5 out of 302 genes, 1.7%	11 out of 5417 background genes, 0.2%	0.03754	0.57%	B9J08_003568:B9J08_003614:B9J08_004496:B9J08_004941:B9J08_005329	4022:50236:16652:19170:4033:8270:47018:1904408:4032:18455:3729:1990042:47019:16491
Cellular component
No significant ontology term can be found for input genes.
Species	Platform:	Type of genes	Criteria	Number of genes
C. auris	FungiDB	downregulated	DEG; FC<-1.5	302
Biological process
ID	Name	Bgd count	Result count	Result gene list	Pct of bgd	Fold enrichment	Odds ratio	P-value	Benjamini	Bonferroni
GO:0034309	primary alcohol biosynthetic process	6	4	B9J08_001205,B9J08_001489,B9J08_003614,B9J08_004450,	66.7	13.81	40.11	7.36039170507e-05	0.0983692151511	0.114012467512
GO:0000041	transition metal ion transport	33	8	B9J08_000782,B9J08_001185,B9J08_001464,B9J08_002110,B9J08_002789,B9J08_003341,B9J08_003657,B9J08_004825,	24.2	5.02	6.5	0.00012700996146	0.0983692151511	0.196738430302
GO:0055114	obsolete oxidation-reduction process	245	25	B9J08_000144,B9J08_000528,B9J08_000645,B9J08_000782,B9J08_000850,B9J08_000856,B9J08_001106,B9J08_002408,B9J08_002479,B9J08_002688,B9J08_003088,B9J08_003437,B9J08_003442,B9J08_003568,B9J08_003614,B9J08_004003,B9J08_004583,B9J08_004659,B9J08_004941,B9J08_004986,B9J08_005027,B9J08_005061,B9J08_005278,B9J08_005329,B9J08_005548,	10.2	2.11	2.39	0.000255242311073	0.103131909576	0.395370339852
GO:0030001	metal ion transport	66	11	B9J08_000003,B9J08_000677,B9J08_000782,B9J08_001185,B9J08_001464,B9J08_002110,B9J08_002789,B9J08_003341,B9J08_003529,B9J08_003657,B9J08_004825,	16.7	3.45	4.09	0.000266318681926	0.103131909576	0.412527638303
GO:0009228	thiamine biosynthetic process	5	3	B9J08_001205,B9J08_001489,B9J08_004450,	60.0	12.42	29.95	0.00103392051619	0.22481407311	1.0
GO:0034308	primary alcohol metabolic process	11	4	B9J08_001205,B9J08_001489,B9J08_003614,B9J08_004450,	36.4	7.53	11.45	0.00133583906207	0.22481407311	1.0
GO:0006812	cation transport	135	15	B9J08_000003,B9J08_000231,B9J08_000674,B9J08_000677,B9J08_000782,B9J08_001185,B9J08_001464,B9J08_001581,B9J08_002110,B9J08_002789,B9J08_002795,B9J08_003341,B9J08_003529,B9J08_003657,B9J08_004825,	11.1	2.3	2.57	0.00196673666781	0.22481407311	1.0
GO:0042723	thiamine-containing compound metabolic process	6	3	B9J08_001205,B9J08_001489,B9J08_004450,	50.0	10.35	19.96	0.00199423711533	0.22481407311	1.0
GO:0042724	thiamine-containing compound biosynthetic process	6	3	B9J08_001205,B9J08_001489,B9J08_004450,	50.0	10.35	19.96	0.00199423711533	0.22481407311	1.0
GO:0006772	thiamine metabolic process	6	3	B9J08_001205,B9J08_001489,B9J08_004450,	50.0	10.35	19.96	0.00199423711533	0.22481407311	1.0
GO:0006829	zinc ion transport	6	3	B9J08_001185,B9J08_003341,B9J08_003657,	50.0	10.35	19.96	0.00199423711533	0.22481407311	1.0
GO:0043137	DNA replication, removal of RNA primer	6	3	B9J08_002539,B9J08_002675,B9J08_004736,	50.0	10.35	19.96	0.00199423711533	0.22481407311	1.0
GO:0045454	cell redox homeostasis	29	6	B9J08_000645,B9J08_002523,B9J08_003437,B9J08_003442,B9J08_004003,B9J08_004518,	20.7	4.28	5.25	0.00220958313016	0.22481407311	1.0
GO:1902408	mitotic cytokinesis, site selection	2	2	B9J08_002611,B9J08_003220,	100.0	20.71	inf	0.00232215956731	0.22481407311	1.0
GO:0061610	glycerol to glycerone phosphate metabolic process	2	2	B9J08_001368,B9J08_003568,	100.0	20.71	inf	0.00232215956731	0.22481407311	1.0
GO:0043065	positive regulation of apoptotic process	2	2	B9J08_000850,B9J08_000984,	100.0	20.71	inf	0.00232215956731	0.22481407311	1.0
GO:0006974	cellular response to DNA damage stimulus	261	23	B9J08_000355,B9J08_000639,B9J08_000645,B9J08_000907,B9J08_000950,B9J08_001355,B9J08_001587,B9J08_002103,B9J08_002224,B9J08_002458,B9J08_002539,B9J08_002675,B9J08_002845,B9J08_002984,B9J08_003338,B9J08_003761,B9J08_003829,B9J08_004425,B9J08_004445,B9J08_004736,B9J08_005329,B9J08_005357,B9J08_005361,	8.8	1.82	2.01	0.00332781073682	0.274416428636	1.0
GO:0098869	cellular oxidant detoxification	7	3	B9J08_000528,B9J08_000645,B9J08_003442,	42.9	8.87	14.97	0.0033659858903	0.274416428636	1.0
GO:0006825	copper ion transport	7	3	B9J08_000782,B9J08_002789,B9J08_004825,	42.9	8.87	14.97	0.0033659858903	0.274416428636	1.0
GO:0006817	phosphate ion transport	8	3	B9J08_001464,B9J08_002202,B9J08_004825,	37.5	7.77	11.97	0.0051947885584	0.316563566117	1.0
GO:0006271	DNA strand elongation involved in DNA replication	25	5	B9J08_000907,B9J08_001587,B9J08_002675,B9J08_002845,B9J08_003338,	20.0	4.14	5.02	0.00603548683176	0.316563566117	1.0
GO:1905214	regulation of RNA binding	3	2	B9J08_000083,B9J08_004627,	66.7	13.81	39.76	0.00674409146667	0.316563566117	1.0
GO:0010942	positive regulation of cell death	3	2	B9J08_000850,B9J08_000984,	66.7	13.81	39.76	0.00674409146667	0.316563566117	1.0
GO:1905216	positive regulation of RNA binding	3	2	B9J08_000083,B9J08_004627,	66.7	13.81	39.76	0.00674409146667	0.316563566117	1.0
GO:0030543	2-micrometer plasmid partitioning	3	2	B9J08_003387,B9J08_003988,	66.7	13.81	39.76	0.00674409146667	0.316563566117	1.0
GO:0009229	thiamine diphosphate biosynthetic process	3	2	B9J08_001205,B9J08_004450,	66.7	13.81	39.76	0.00674409146667	0.316563566117	1.0
GO:0030541	plasmid partitioning	3	2	B9J08_003387,B9J08_003988,	66.7	13.81	39.76	0.00674409146667	0.316563566117	1.0
GO:0035435	phosphate ion transmembrane transport	3	2	B9J08_002202,B9J08_004825,	66.7	13.81	39.76	0.00674409146667	0.316563566117	1.0
GO:0042357	thiamine diphosphate metabolic process	3	2	B9J08_001205,B9J08_004450,	66.7	13.81	39.76	0.00674409146667	0.316563566117	1.0
GO:0071507	pheromone response MAPK cascade	3	2	B9J08_000458,B9J08_002544,	66.7	13.81	39.76	0.00674409146667	0.316563566117	1.0
GO:0043068	positive regulation of programmed cell death	3	2	B9J08_000850,B9J08_000984,	66.7	13.81	39.76	0.00674409146667	0.316563566117	1.0
GO:0061691	detoxification of hydrogen peroxide	3	2	B9J08_000645,B9J08_003442,	66.7	13.81	39.76	0.00674409146667	0.316563566117	1.0
GO:0061692	cellular detoxification of hydrogen peroxide	3	2	B9J08_000645,B9J08_003442,	66.7	13.81	39.76	0.00674409146667	0.316563566117	1.0
GO:0006979	response to oxidative stress	87	10	B9J08_000528,B9J08_000645,B9J08_000850,B9J08_001591,B9J08_001940,B9J08_002479,B9J08_003437,B9J08_003442,B9J08_003568,B9J08_004003,	11.5	2.38	2.63	0.00859711614882	0.387575838093	1.0
GO:0097237	cellular response to toxic substance	18	4	B9J08_000528,B9J08_000645,B9J08_001368,B9J08_003442,	22.2	4.6	5.71	0.00948627348623	0.387575838093	1.0
GO:0022616	DNA strand elongation	28	5	B9J08_000907,B9J08_001587,B9J08_002675,B9J08_002845,B9J08_003338,	17.9	3.7	4.36	0.00992449076659	0.387575838093	1.0
GO:0033554	cellular response to stress	524	37	B9J08_000355,B9J08_000476,B9J08_000528,B9J08_000639,B9J08_000645,B9J08_000907,B9J08_000950,B9J08_000984,B9J08_001355,B9J08_001587,B9J08_001591,B9J08_001940,B9J08_002075,B9J08_002103,B9J08_002224,B9J08_002380,B9J08_002458,B9J08_002479,B9J08_002539,B9J08_002544,B9J08_002675,B9J08_002845,B9J08_002984,B9J08_003312,B9J08_003338,B9J08_003437,B9J08_003442,B9J08_003568,B9J08_003761,B9J08_003829,B9J08_004…	7.1	1.46	1.59	0.0101880365474	0.387575838093	1.0
GO:0034599	cellular response to oxidative stress	77	9	B9J08_000528,B9J08_000645,B9J08_001591,B9J08_001940,B9J08_002479,B9J08_003437,B9J08_003442,B9J08_003568,B9J08_004003,	11.7	2.42	2.68	0.0111843940766	0.387575838093	1.0
GO:0071577	zinc ion transmembrane transport	4	2	B9J08_003341,B9J08_003657,	50.0	10.35	19.88	0.0130593136439	0.387575838093	1.0
GO:0098661	inorganic anion transmembrane transport	4	2	B9J08_002202,B9J08_004825,	50.0	10.35	19.88	0.0130593136439	0.387575838093	1.0
GO:0071932	replication fork reversal	4	2	B9J08_000907,B9J08_002675,	50.0	10.35	19.88	0.0130593136439	0.387575838093	1.0
GO:0042744	hydrogen peroxide catabolic process	4	2	B9J08_000645,B9J08_003442,	50.0	10.35	19.88	0.0130593136439	0.387575838093	1.0
GO:0043504	mitochondrial DNA repair	4	2	B9J08_002675,B9J08_005357,	50.0	10.35	19.88	0.0130593136439	0.387575838093	1.0
GO:0006950	response to stress	572	39	B9J08_000355,B9J08_000476,B9J08_000528,B9J08_000639,B9J08_000645,B9J08_000850,B9J08_000907,B9J08_000950,B9J08_000984,B9J08_001355,B9J08_001587,B9J08_001591,B9J08_001940,B9J08_002075,B9J08_002103,B9J08_002224,B9J08_002380,B9J08_002458,B9J08_002479,B9J08_002539,B9J08_002544,B9J08_002675,B9J08_002845,B9J08_002984,B9J08_003312,B9J08_003338,B9J08_003437,B9J08_003442,B9J08_003568,B9J08_003761,B9J08_003…	6.8	1.41	1.53	0.0145405917106	0.387575838093	1.0
GO:0055085	transmembrane transport	381	28	B9J08_000003,B9J08_000172,B9J08_000231,B9J08_000321,B9J08_000368,B9J08_000483,B9J08_000674,B9J08_000928,B9J08_001016,B9J08_001017,B9J08_001185,B9J08_001464,B9J08_001487,B9J08_001499,B9J08_001519,B9J08_001804,B9J08_001998,B9J08_002079,B9J08_002110,B9J08_002202,B9J08_002685,B9J08_002795,B9J08_003341,B9J08_003529,B9J08_003657,B9J08_003921,B9J08_004097,B9J08_004825,	7.3	1.52	1.64	0.015246539739	0.387575838093	1.0
GO:0006506	GPI anchor biosynthetic process	31	5	B9J08_000876,B9J08_002380,B9J08_003111,B9J08_003366,B9J08_004046,	16.1	3.34	3.85	0.0152592734585	0.387575838093	1.0
GO:0000302	response to reactive oxygen species	21	4	B9J08_000528,B9J08_000645,B9J08_000850,B9J08_003442,	19.0	3.94	4.7	0.0165655481655	0.387575838093	1.0
GO:0015698	inorganic anion transport	21	4	B9J08_001464,B9J08_002202,B9J08_002715,B9J08_004825,	19.0	3.94	4.7	0.0165655481655	0.387575838093	1.0
GO:0010941	regulation of cell death	12	3	B9J08_000850,B9J08_000984,B9J08_003437,	25.0	5.18	6.64	0.0176820869657	0.387575838093	1.0
GO:0031109	microtubule polymerization or depolymerization	12	3	B9J08_003220,B9J08_003387,B9J08_003988,	25.0	5.18	6.64	0.0176820869657	0.387575838093	1.0
GO:0006811	ion transport	219	18	B9J08_000003,B9J08_000231,B9J08_000674,B9J08_000677,B9J08_000782,B9J08_001185,B9J08_001464,B9J08_001581,B9J08_002110,B9J08_002202,B9J08_002715,B9J08_002789,B9J08_002795,B9J08_003341,B9J08_003529,B9J08_003657,B9J08_004046,B9J08_004825,	8.2	1.7	1.83	0.0178323566516	0.387575838093	1.0
GO:0006260	DNA replication	112	11	B9J08_000907,B9J08_001587,B9J08_002224,B9J08_002539,B9J08_002675,B9J08_002845,B9J08_003338,B9J08_003761,B9J08_003829,B9J08_004736,B9J08_005354,	9.8	2.03	2.21	0.0184992725613	0.387575838093	1.0
GO:0009247	glycolipid biosynthetic process	33	5	B9J08_000876,B9J08_002380,B9J08_003111,B9J08_003366,B9J08_004046,	15.2	3.14	3.58	0.0197167553103	0.387575838093	1.0
GO:0006505	GPI anchor metabolic process	33	5	B9J08_000876,B9J08_002380,B9J08_003111,B9J08_003366,B9J08_004046,	15.2	3.14	3.58	0.0197167553103	0.387575838093	1.0
GO:0000819	sister chromatid segregation	85	9	B9J08_000355,B9J08_002335,B9J08_003220,B9J08_003338,B9J08_003387,B9J08_003761,B9J08_003988,B9J08_004346,B9J08_005042,	10.6	2.19	2.39	0.0204799690971	0.387575838093	1.0
GO:0042743	hydrogen peroxide metabolic process	5	2	B9J08_000645,B9J08_003442,	40.0	8.28	13.25	0.0210762423955	0.387575838093	1.0
GO:0033567	DNA replication, Okazaki fragment processing	5	2	B9J08_000907,B9J08_002845,	40.0	8.28	13.25	0.0210762423955	0.387575838093	1.0
GO:0023021	termination of signal transduction	5	2	B9J08_002304,B9J08_003954,	40.0	8.28	13.25	0.0210762423955	0.387575838093	1.0
GO:0038032	termination of G protein-coupled receptor signaling pathway	5	2	B9J08_002304,B9J08_003954,	40.0	8.28	13.25	0.0210762423955	0.387575838093	1.0
GO:0061077	chaperone-mediated protein folding	5	2	B9J08_000476,B9J08_000645,	40.0	8.28	13.25	0.0210762423955	0.387575838093	1.0
GO:0007019	microtubule depolymerization	5	2	B9J08_003387,B9J08_003988,	40.0	8.28	13.25	0.0210762423955	0.387575838093	1.0
GO:0007535	donor selection	5	2	B9J08_000907,B9J08_002984,	40.0	8.28	13.25	0.0210762423955	0.387575838093	1.0
GO:0006261	DNA-dependent DNA replication	100	10	B9J08_000907,B9J08_001587,B9J08_002224,B9J08_002675,B9J08_002845,B9J08_003338,B9J08_003761,B9J08_003829,B9J08_004736,B9J08_005354,	10.0	2.07	2.24	0.0215870442378	0.387575838093	1.0
GO:0034508	centromere complex assembly	13	3	B9J08_002103,B9J08_003037,B9J08_004346,	23.1	4.78	5.98	0.0221823999793	0.387575838093	1.0
GO:0009636	response to toxic substance	24	4	B9J08_000528,B9J08_000645,B9J08_001368,B9J08_003442,	16.7	3.45	3.99	0.0262750907904	0.387575838093	1.0
GO:0098813	nuclear chromosome segregation	104	10	B9J08_000355,B9J08_002335,B9J08_002720,B9J08_003220,B9J08_003338,B9J08_003387,B9J08_003761,B9J08_003988,B9J08_004346,B9J08_005042,	9.6	1.99	2.15	0.0275513827841	0.387575838093	1.0
GO:0062197	cellular response to chemical stress	119	11	B9J08_000476,B9J08_000528,B9J08_000645,B9J08_000984,B9J08_001591,B9J08_001940,B9J08_002479,B9J08_003437,B9J08_003442,B9J08_003568,B9J08_004003,	9.2	1.91	2.06	0.0277020502381	0.387575838093	1.0
GO:0006281	DNA repair	231	18	B9J08_000355,B9J08_000907,B9J08_001355,B9J08_001587,B9J08_002103,B9J08_002224,B9J08_002539,B9J08_002675,B9J08_002845,B9J08_002984,B9J08_003338,B9J08_003761,B9J08_003829,B9J08_004425,B9J08_004445,B9J08_004736,B9J08_005357,B9J08_005361,	7.8	1.61	1.72	0.0288758873436	0.387575838093	1.0
GO:0000372	Group I intron splicing	6	2	B9J08_000200,B9J08_003209,	33.3	6.9	9.93	0.0306172450356	0.387575838093	1.0
GO:0000376	RNA splicing, via transesterification reactions with guanosine as nucleophile	6	2	B9J08_000200,B9J08_003209,	33.3	6.9	9.93	0.0306172450356	0.387575838093	1.0
GO:0045744	negative regulation of G protein-coupled receptor signaling pathway	6	2	B9J08_002304,B9J08_003954,	33.3	6.9	9.93	0.0306172450356	0.387575838093	1.0
GO:0008277	regulation of G protein-coupled receptor signaling pathway	6	2	B9J08_002304,B9J08_003954,	33.3	6.9	9.93	0.0306172450356	0.387575838093	1.0
GO:0009200	deoxyribonucleoside triphosphate metabolic process	6	2	B9J08_000670,B9J08_003829,	33.3	6.9	9.93	0.0306172450356	0.387575838093	1.0
GO:1904357	negative regulation of telomere maintenance via telomere lengthening	6	2	B9J08_000862,B9J08_002675,	33.3	6.9	9.93	0.0306172450356	0.387575838093	1.0
GO:0061687	detoxification of inorganic compound	6	2	B9J08_000645,B9J08_003442,	33.3	6.9	9.93	0.0306172450356	0.387575838093	1.0
GO:0032211	negative regulation of telomere maintenance via telomerase	6	2	B9J08_000862,B9J08_002675,	33.3	6.9	9.93	0.0306172450356	0.387575838093	1.0
GO:0043408	regulation of MAPK cascade	15	3	B9J08_000458,B9J08_000984,B9J08_005401,	20.0	4.14	4.98	0.0328729263281	0.387575838093	1.0
GO:0000909	sporocarp development involved in sexual reproduction	15	3	B9J08_000458,B9J08_002544,B9J08_004445,	20.0	4.14	4.98	0.0328729263281	0.387575838093	1.0
GO:1903509	liposaccharide metabolic process	38	5	B9J08_000876,B9J08_002380,B9J08_003111,B9J08_003366,B9J08_004046,	13.2	2.72	3.03	0.0343505310954	0.387575838093	1.0
GO:0006664	glycolipid metabolic process	38	5	B9J08_000876,B9J08_002380,B9J08_003111,B9J08_003366,B9J08_004046,	13.2	2.72	3.03	0.0343505310954	0.387575838093	1.0
GO:0051716	cellular response to stimulus	775	48	B9J08_000355,B9J08_000458,B9J08_000476,B9J08_000528,B9J08_000549,B9J08_000639,B9J08_000645,B9J08_000907,B9J08_000950,B9J08_000960,B9J08_000984,B9J08_001355,B9J08_001368,B9J08_001587,B9J08_001591,B9J08_001906,B9J08_001940,B9J08_002075,B9J08_002103,B9J08_002208,B9J08_002224,B9J08_002380,B9J08_002458,B9J08_002479,B9J08_002539,B9J08_002544,B9J08_002675,B9J08_002845,B9J08_002984,B9J08_003037,B9J08_003…	6.2	1.28	1.38	0.0352162595195	0.387575838093	1.0
GO:0006298	mismatch repair	16	3	B9J08_004425,B9J08_004736,B9J08_005357,	18.8	3.88	4.6	0.0390542689921	0.387575838093	1.0
GO:0030582	reproductive fruiting body development	16	3	B9J08_000458,B9J08_002544,B9J08_004445,	18.8	3.88	4.6	0.0390542689921	0.387575838093	1.0
GO:0072593	reactive oxygen species metabolic process	16	3	B9J08_000528,B9J08_000645,B9J08_003442,	18.8	3.88	4.6	0.0390542689921	0.387575838093	1.0
GO:0030584	sporocarp development	16	3	B9J08_000458,B9J08_002544,B9J08_004445,	18.8	3.88	4.6	0.0390542689921	0.387575838093	1.0
GO:0051383	kinetochore organization	7	2	B9J08_002103,B9J08_003037,	28.6	5.92	7.94	0.0415177486941	0.387575838093	1.0
GO:0006276	plasmid maintenance	7	2	B9J08_003387,B9J08_003988,	28.6	5.92	7.94	0.0415177486941	0.387575838093	1.0
GO:0006273	lagging strand elongation	7	2	B9J08_000907,B9J08_002845,	28.6	5.92	7.94	0.0415177486941	0.387575838093	1.0
GO:0060962	regulation of ribosomal protein gene transcription by RNA polymerase II	7	2	B9J08_002208,B9J08_004443,	28.6	5.92	7.94	0.0415177486941	0.387575838093	1.0
GO:0051315	attachment of mitotic spindle microtubules to kinetochore	7	2	B9J08_003387,B9J08_005042,	28.6	5.92	7.94	0.0415177486941	0.387575838093	1.0
GO:0051382	kinetochore assembly	7	2	B9J08_002103,B9J08_003037,	28.6	5.92	7.94	0.0415177486941	0.387575838093	1.0
GO:0007105	cytokinesis, site selection	7	2	B9J08_002611,B9J08_003220,	28.6	5.92	7.94	0.0415177486941	0.387575838093	1.0
GO:0006113	fermentation	7	2	B9J08_001368,B9J08_003614,	28.6	5.92	7.94	0.0415177486941	0.387575838093	1.0
GO:0007059	chromosome segregation	127	11	B9J08_000355,B9J08_002335,B9J08_002720,B9J08_003220,B9J08_003338,B9J08_003387,B9J08_003398,B9J08_003761,B9J08_003988,B9J08_004346,B9J08_005042,	8.7	1.79	1.91	0.0418226553077	0.387575838093	1.0
GO:0006259	DNA metabolic process	329	23	B9J08_000355,B9J08_000645,B9J08_000862,B9J08_000907,B9J08_001355,B9J08_001587,B9J08_002103,B9J08_002224,B9J08_002335,B9J08_002539,B9J08_002675,B9J08_002845,B9J08_002984,B9J08_003338,B9J08_003761,B9J08_003829,B9J08_004162,B9J08_004425,B9J08_004445,B9J08_004736,B9J08_005354,B9J08_005357,B9J08_005361,	7.0	1.45	1.54	0.0441820482168	0.387575838093	1.0
GO:0032506	cytokinetic process	41	5	B9J08_000984,B9J08_002611,B9J08_003220,B9J08_004074,B9J08_004985,	12.2	2.53	2.78	0.0456843082462	0.387575838093	1.0
GO:1990748	cellular detoxification	17	3	B9J08_000528,B9J08_000645,B9J08_003442,	17.6	3.65	4.27	0.0457808905971	0.387575838093	1.0
GO:0034614	cellular response to reactive oxygen species	17	3	B9J08_000528,B9J08_000645,B9J08_003442,	17.6	3.65	4.27	0.0457808905971	0.387575838093	1.0
GO:0006826	iron ion transport	17	3	B9J08_000782,B9J08_002110,B9J08_002789,	17.6	3.65	4.27	0.0457808905971	0.387575838093	1.0
GO:0070414	trehalose metabolism in response to heat stress	1	1	B9J08_000476,	100.0	20.71	inf	0.0482905982905	0.387575838093	1.0
GO:0060562	epithelial tube morphogenesis	1	1	B9J08_000458,	100.0	20.71	inf	0.0482905982905	0.387575838093	1.0
GO:1903896	positive regulation of IRE1-mediated unfolded protein response	1	1	B9J08_002611,	100.0	20.71	inf	0.0482905982905	0.387575838093	1.0
GO:1904825	protein localization to microtubule plus-end	1	1	B9J08_003387,	100.0	20.71	inf	0.0482905982905	0.387575838093	1.0
GO:1905465	regulation of G-quadruplex DNA unwinding	1	1	B9J08_002675,	100.0	20.71	inf	0.0482905982905	0.387575838093	1.0
GO:1905898	positive regulation of response to endoplasmic reticulum stress	1	1	B9J08_002611,	100.0	20.71	inf	0.0482905982905	0.387575838093	1.0
GO:0070797	negative regulation of cleistothecium development	1	1	B9J08_004445,	100.0	20.71	inf	0.0482905982905	0.387575838093	1.0
GO:0046041	ITP metabolic process	1	1	B9J08_001345,	100.0	20.71	inf	0.0482905982905	0.387575838093	1.0
GO:0062038	positive regulation of pheromone response MAPK cascade	1	1	B9J08_000984,	100.0	20.71	inf	0.0482905982905	0.387575838093	1.0
GO:0048729	tissue morphogenesis	1	1	B9J08_000458,	100.0	20.71	inf	0.0482905982905	0.387575838093	1.0
GO:0070141	response to UV-A	1	1	B9J08_004445,	100.0	20.71	inf	0.0482905982905	0.387575838093	1.0
GO:1990516	ribonucleotide excision repair	1	1	B9J08_004736,	100.0	20.71	inf	0.0482905982905	0.387575838093	1.0
GO:0061138	morphogenesis of a branching epithelium	1	1	B9J08_000458,	100.0	20.71	inf	0.0482905982905	0.387575838093	1.0
GO:0060429	epithelium development	1	1	B9J08_000458,	100.0	20.71	inf	0.0482905982905	0.387575838093	1.0
GO:0072502	cellular trivalent inorganic anion homeostasis	1	1	B9J08_001225,	100.0	20.71	inf	0.0482905982905	0.387575838093	1.0
GO:1902416	positive regulation of mRNA binding	1	1	B9J08_004627,	100.0	20.71	inf	0.0482905982905	0.387575838093	1.0
GO:2001196	positive regulation of lysine biosynthetic process via alpha-aminoadipate and saccharopine	1	1	B9J08_001371,	100.0	20.71	inf	0.0482905982905	0.387575838093	1.0
GO:1902621	actomyosin contractile ring disassembly	1	1	B9J08_004074,	100.0	20.71	inf	0.0482905982905	0.387575838093	1.0
GO:1902986	regulation of lysine biosynthetic process via aminoadipic acid	1	1	B9J08_001371,	100.0	20.71	inf	0.0482905982905	0.387575838093	1.0
GO:1903472	negative regulation of mitotic actomyosin contractile ring contraction	1	1	B9J08_000984,	100.0	20.71	inf	0.0482905982905	0.387575838093	1.0
GO:1902544	regulation of DNA N-glycosylase activity	1	1	B9J08_001355,	100.0	20.71	inf	0.0482905982905	0.387575838093	1.0
GO:1902059	negative regulation of sporocarp development involved in sexual reproduction	1	1	B9J08_004445,	100.0	20.71	inf	0.0482905982905	0.387575838093	1.0
GO:1903469	removal of RNA primer involved in mitotic DNA replication	1	1	B9J08_002675,	100.0	20.71	inf	0.0482905982905	0.387575838093	1.0
GO:1905467	positive regulation of G-quadruplex DNA unwinding	1	1	B9J08_002675,	100.0	20.71	inf	0.0482905982905	0.387575838093	1.0
GO:1903894	regulation of IRE1-mediated unfolded protein response	1	1	B9J08_002611,	100.0	20.71	inf	0.0482905982905	0.387575838093	1.0
GO:1900062	obsolete regulation of replicative cell aging	1	1	B9J08_001464,	100.0	20.71	inf	0.0482905982905	0.387575838093	1.0
GO:1902415	regulation of mRNA binding	1	1	B9J08_004627,	100.0	20.71	inf	0.0482905982905	0.387575838093	1.0
GO:1902346	meiotic strand displacement involved in double-strand break repair via SDSA	1	1	B9J08_000907,	100.0	20.71	inf	0.0482905982905	0.387575838093	1.0
GO:1902546	positive regulation of DNA N-glycosylase activity	1	1	B9J08_001355,	100.0	20.71	inf	0.0482905982905	0.387575838093	1.0
GO:1904679	myo-inositol import across plasma membrane	1	1	B9J08_000172,	100.0	20.71	inf	0.0482905982905	0.387575838093	1.0
GO:1902047	polyamine transmembrane transport	1	1	B9J08_002795,	100.0	20.71	inf	0.0482905982905	0.387575838093	1.0
GO:1900103	positive regulation of endoplasmic reticulum unfolded protein response	1	1	B9J08_002611,	100.0	20.71	inf	0.0482905982905	0.387575838093	1.0
GO:0075262	negative regulation of spore-bearing organ development	1	1	B9J08_004445,	100.0	20.71	inf	0.0482905982905	0.387575838093	1.0
GO:1905725	protein localization to microtubule end	1	1	B9J08_003387,	100.0	20.71	inf	0.0482905982905	0.387575838093	1.0
GO:0072506	trivalent inorganic anion homeostasis	1	1	B9J08_001225,	100.0	20.71	inf	0.0482905982905	0.387575838093	1.0
GO:0051085	chaperone cofactor-dependent protein refolding	1	1	B9J08_000476,	100.0	20.71	inf	0.0482905982905	0.387575838093	1.0
GO:1990274	mitotic actomyosin contractile ring disassembly	1	1	B9J08_004074,	100.0	20.71	inf	0.0482905982905	0.387575838093	1.0
GO:0000025	maltose catabolic process	1	1	B9J08_004015,	100.0	20.71	inf	0.0482905982905	0.387575838093	1.0
GO:0060543	negative regulation of strand invasion	1	1	B9J08_000907,	100.0	20.71	inf	0.0482905982905	0.387575838093	1.0
GO:0032488	Cdc42 protein signal transduction	1	1	B9J08_000984,	100.0	20.71	inf	0.0482905982905	0.387575838093	1.0
GO:0019662	non-glycolytic fermentation	1	1	B9J08_001368,	100.0	20.71	inf	0.0482905982905	0.387575838093	1.0
GO:0015942	formate metabolic process	1	1	B9J08_002688,	100.0	20.71	inf	0.0482905982905	0.387575838093	1.0
GO:0015798	myo-inositol transport	1	1	B9J08_000172,	100.0	20.71	inf	0.0482905982905	0.387575838093	1.0
GO:0015891	siderophore transport	1	1	B9J08_002110,	100.0	20.71	inf	0.0482905982905	0.387575838093	1.0
GO:0015805	S-adenosyl-L-methionine transport	1	1	B9J08_000231,	100.0	20.71	inf	0.0482905982905	0.387575838093	1.0
GO:0010689	negative regulation of ribosomal protein gene transcription from RNA polymerase II promoter in response to chemical stimulus	1	1	B9J08_002208,	100.0	20.71	inf	0.0482905982905	0.387575838093	1.0
GO:0006876	cellular cadmium ion homeostasis	1	1	B9J08_002789,	100.0	20.71	inf	0.0482905982905	0.387575838093	1.0
GO:0018142	protein-DNA covalent cross-linking	1	1	B9J08_000639,	100.0	20.71	inf	0.0482905982905	0.387575838093	1.0
GO:0010286	heat acclimation	1	1	B9J08_000476,	100.0	20.71	inf	0.0482905982905	0.387575838093	1.0
GO:0009888	tissue development	1	1	B9J08_000458,	100.0	20.71	inf	0.0482905982905	0.387575838093	1.0
GO:0070716	mismatch repair involved in maintenance of fidelity involved in DNA-dependent DNA replication	1	1	B9J08_004736,	100.0	20.71	inf	0.0482905982905	0.387575838093	1.0
GO:0006451	translational readthrough	1	1	B9J08_005363,	100.0	20.71	inf	0.0482905982905	0.387575838093	1.0
GO:0002009	morphogenesis of an epithelium	1	1	B9J08_000458,	100.0	20.71	inf	0.0482905982905	0.387575838093	1.0
GO:0000719	photoreactive repair	1	1	B9J08_004445,	100.0	20.71	inf	0.0482905982905	0.387575838093	1.0
GO:0000023	maltose metabolic process	1	1	B9J08_004015,	100.0	20.71	inf	0.0482905982905	0.387575838093	1.0
GO:0006833	water transport	1	1	B9J08_000928,	100.0	20.71	inf	0.0482905982905	0.387575838093	1.0
GO:0006115	ethanol biosynthetic process	1	1	B9J08_003614,	100.0	20.71	inf	0.0482905982905	0.387575838093	1.0
GO:0005982	starch metabolic process	1	1	B9J08_004015,	100.0	20.71	inf	0.0482905982905	0.387575838093	1.0
GO:0000713	meiotic heteroduplex formation	1	1	B9J08_004425,	100.0	20.71	inf	0.0482905982905	0.387575838093	1.0
GO:0001763	morphogenesis of a branching structure	1	1	B9J08_000458,	100.0	20.71	inf	0.0482905982905	0.387575838093	1.0
GO:0006021	inositol biosynthetic process	1	1	B9J08_002762,	100.0	20.71	inf	0.0482905982905	0.387575838093	1.0
GO:0000732	strand displacement	1	1	B9J08_000907,	100.0	20.71	inf	0.0482905982905	0.387575838093	1.0
GO:0000714	meiotic strand displacement	1	1	B9J08_000907,	100.0	20.71	inf	0.0482905982905	0.387575838093	1.0
GO:0006068	ethanol catabolic process	1	1	B9J08_003614,	100.0	20.71	inf	0.0482905982905	0.387575838093	1.0
GO:0042044	fluid transport	1	1	B9J08_000928,	100.0	20.71	inf	0.0482905982905	0.387575838093	1.0
GO:0035295	tube development	1	1	B9J08_000458,	100.0	20.71	inf	0.0482905982905	0.387575838093	1.0
GO:0030643	cellular phosphate ion homeostasis	1	1	B9J08_001225,	100.0	20.71	inf	0.0482905982905	0.387575838093	1.0
GO:0055062	phosphate ion homeostasis	1	1	B9J08_001225,	100.0	20.71	inf	0.0482905982905	0.387575838093	1.0
GO:0051084	'de novo' posttranslational protein folding	1	1	B9J08_000476,	100.0	20.71	inf	0.0482905982905	0.387575838093	1.0
GO:0046452	dihydrofolate metabolic process	1	1	B9J08_000856,	100.0	20.71	inf	0.0482905982905	0.387575838093	1.0
GO:0042821	pyridoxal biosynthetic process	1	1	B9J08_004496,	100.0	20.71	inf	0.0482905982905	0.387575838093	1.0
GO:0035146	tube fusion	1	1	B9J08_000458,	100.0	20.71	inf	0.0482905982905	0.387575838093	1.0
GO:0090615	mitochondrial mRNA processing	1	1	B9J08_003209,	100.0	20.71	inf	0.0482905982905	0.387575838093	1.0
GO:0071578	zinc ion import across plasma membrane	1	1	B9J08_003657,	100.0	20.71	inf	0.0482905982905	0.387575838093	1.0
GO:0071492	cellular response to UV-A	1	1	B9J08_004445,	100.0	20.71	inf	0.0482905982905	0.387575838093	1.0
GO:0070370	cellular heat acclimation	1	1	B9J08_000476,	100.0	20.71	inf	0.0482905982905	0.387575838093	1.0
GO:0070146	mitochondrial aspartyl-tRNA aminoacylation	1	1	B9J08_001999,	100.0	20.71	inf	0.0482905982905	0.387575838093	1.0
GO:0048754	branching morphogenesis of an epithelial tube	1	1	B9J08_000458,	100.0	20.71	inf	0.0482905982905	0.387575838093	1.0
GO:0046713	borate transport	1	1	B9J08_002715,	100.0	20.71	inf	0.0482905982905	0.387575838093	1.0
GO:0044718	siderophore transmembrane transport	1	1	B9J08_002110,	100.0	20.71	inf	0.0482905982905	0.387575838093	1.0
GO:0042183	formate catabolic process	1	1	B9J08_002688,	100.0	20.71	inf	0.0482905982905	0.387575838093	1.0
GO:2001194	regulation of lysine biosynthetic process via alpha-aminoadipate and saccharopine	1	1	B9J08_001371,	100.0	20.71	inf	0.0482905982905	0.387575838093	1.0
GO:0030989	dynein-driven meiotic oscillatory nuclear movement	1	1	B9J08_003387,	100.0	20.71	inf	0.0482905982905	0.387575838093	1.0
GO:0030002	cellular anion homeostasis	1	1	B9J08_001225,	100.0	20.71	inf	0.0482905982905	0.387575838093	1.0
GO:0019588	anaerobic glycerol catabolic process	1	1	B9J08_001368,	100.0	20.71	inf	0.0482905982905	0.387575838093	1.0
GO:0018143	nucleic acid-protein covalent cross-linking	1	1	B9J08_000639,	100.0	20.71	inf	0.0482905982905	0.387575838093	1.0
GO:0055073	cadmium ion homeostasis	1	1	B9J08_002789,	100.0	20.71	inf	0.0482905982905	0.387575838093	1.0
GO:0051241	negative regulation of multicellular organismal process	1	1	B9J08_004445,	100.0	20.71	inf	0.0482905982905	0.387575838093	1.0
GO:0043458	ethanol biosynthetic process involved in glucose fermentation to ethanol	1	1	B9J08_003614,	100.0	20.71	inf	0.0482905982905	0.387575838093	1.0
GO:0033194	response to hydroperoxide	1	1	B9J08_000645,	100.0	20.71	inf	0.0482905982905	0.387575838093	1.0
GO:0018298	protein-chromophore linkage	1	1	B9J08_004445,	100.0	20.71	inf	0.0482905982905	0.387575838093	1.0
GO:0042817	pyridoxal metabolic process	1	1	B9J08_004496,	100.0	20.71	inf	0.0482905982905	0.387575838093	1.0
GO:0035239	tube morphogenesis	1	1	B9J08_000458,	100.0	20.71	inf	0.0482905982905	0.387575838093	1.0
GO:0034499	late endosome to Golgi transport	1	1	B9J08_003613,	100.0	20.71	inf	0.0482905982905	0.387575838093	1.0
GO:0008608	attachment of spindle microtubules to kinetochore	29	4	B9J08_002720,B9J08_003387,B9J08_004346,B9J08_005042,	13.8	2.86	3.19	0.0487364998291	0.389138341419	1.0
GO:0022402	cell cycle process	404	27	B9J08_000355,B9J08_000458,B9J08_000907,B9J08_000928,B9J08_000984,B9J08_001423,B9J08_001926,B9J08_002335,B9J08_002611,B9J08_002675,B9J08_002720,B9J08_002845,B9J08_003220,B9J08_003338,B9J08_003387,B9J08_003761,B9J08_003954,B9J08_003988,B9J08_004074,B9J08_004075,B9J08_004162,B9J08_004346,B9J08_004425,B9J08_004594,B9J08_004985,B9J08_005042,B9J08_005354,	6.7	1.38	1.47	0.0494939674857	0.391463294321	1.0
GO:0007049	cell cycle	440	29	B9J08_000355,B9J08_000458,B9J08_000862,B9J08_000907,B9J08_000928,B9J08_000984,B9J08_001423,B9J08_001926,B9J08_002335,B9J08_002611,B9J08_002675,B9J08_002720,B9J08_002845,B9J08_003220,B9J08_003338,B9J08_003387,B9J08_003761,B9J08_003829,B9J08_003954,B9J08_003988,B9J08_004074,B9J08_004075,B9J08_004162,B9J08_004346,B9J08_004425,B9J08_004594,B9J08_004985,B9J08_005042,B9J08_005354,	6.6	1.36	1.45	0.0495331218121	0.391463294321	1.0
Molecular function
ID	Name	Bgd count	Result count	Result gene list	Pct of bgd	Fold enrichment	Odds ratio	P-value	Benjamini	Bonferroni
GO:0051920	peroxiredoxin activity	5	5	B9J08_000645,B9J08_001106,B9J08_003437,B9J08_003442,B9J08_004003,	100.0	20.71	inf	2.5170730802e-07	0.000128622434398	0.000128622434398
GO:0008379	thioredoxin peroxidase activity	4	4	B9J08_000645,B9J08_003437,B9J08_003442,B9J08_004003,	100.0	20.71	inf	5.30172690229e-06	0.00109754544048	0.00270918244707
GO:0004601	peroxidase activity	12	6	B9J08_000645,B9J08_001106,B9J08_003437,B9J08_003442,B9J08_004003,B9J08_004518,	50.0	10.35	20.22	8.59135374153e-06	0.00109754544048	0.00439018176192
GO:0016684	oxidoreductase activity, acting on peroxide as acceptor	12	6	B9J08_000645,B9J08_001106,B9J08_003437,B9J08_003442,B9J08_004003,B9J08_004518,	50.0	10.35	20.22	8.59135374153e-06	0.00109754544048	0.00439018176192
GO:0016209	antioxidant activity	21	7	B9J08_000528,B9J08_000645,B9J08_001106,B9J08_003437,B9J08_003442,B9J08_004003,B9J08_004518,	33.3	6.9	10.14	3.63101911946e-05	0.00371090154009	0.0185545077004
GO:0046873	metal ion transmembrane transporter activity	50	10	B9J08_000003,B9J08_000677,B9J08_001185,B9J08_001464,B9J08_002202,B9J08_002789,B9J08_003341,B9J08_003529,B9J08_003657,B9J08_004825,	20.0	4.14	5.11	0.000105574881285	0.0089914607228	0.0539487643368
GO:0047834	D-threo-aldose 1-dehydrogenase activity	9	4	B9J08_003568,B9J08_004496,B9J08_004583,B9J08_004941,	44.4	9.2	16.03	0.000550757125539	0.0402052701643	0.28143689115
GO:0022857	transmembrane transporter activity	357	30	B9J08_000003,B9J08_000172,B9J08_000231,B9J08_000321,B9J08_000368,B9J08_000677,B9J08_000928,B9J08_001016,B9J08_001017,B9J08_001185,B9J08_001464,B9J08_001487,B9J08_001499,B9J08_001519,B9J08_001581,B9J08_001804,B9J08_002079,B9J08_002097,B9J08_002110,B9J08_002202,B9J08_002685,B9J08_002715,B9J08_002789,B9J08_002795,B9J08_003341,B9J08_003529,B9J08_003657,B9J08_003921,B9J08_004097,B9J08_004825,	8.4	1.74	1.93	0.00171795401528	0.0843209136465	0.877874501807
GO:0015294	solute:cation symporter activity	12	4	B9J08_000677,B9J08_001464,B9J08_002202,B9J08_002789,	33.3	6.9	10.01	0.00192846030783	0.0843209136465	0.985443217299
GO:0015293	symporter activity	12	4	B9J08_000677,B9J08_001464,B9J08_002202,B9J08_002789,	33.3	6.9	10.01	0.00192846030783	0.0843209136465	0.985443217299
GO:0005385	zinc ion transmembrane transporter activity	6	3	B9J08_001185,B9J08_003341,B9J08_003657,	50.0	10.35	19.96	0.00199423711533	0.0843209136465	1.0
GO:0005315	inorganic phosphate transmembrane transporter activity	6	3	B9J08_001464,B9J08_002202,B9J08_004825,	50.0	10.35	19.96	0.00199423711533	0.0843209136465	1.0
GO:0046915	transition metal ion transmembrane transporter activity	20	5	B9J08_001185,B9J08_001464,B9J08_003341,B9J08_003657,B9J08_004825,	25.0	5.18	6.7	0.00214515044502	0.0843209136465	1.0
GO:0005215	transporter activity	381	30	B9J08_000003,B9J08_000172,B9J08_000231,B9J08_000321,B9J08_000368,B9J08_000677,B9J08_000928,B9J08_001016,B9J08_001017,B9J08_001185,B9J08_001464,B9J08_001487,B9J08_001499,B9J08_001519,B9J08_001581,B9J08_001804,B9J08_002079,B9J08_002097,B9J08_002110,B9J08_002202,B9J08_002685,B9J08_002715,B9J08_002789,B9J08_002795,B9J08_003341,B9J08_003529,B9J08_003657,B9J08_003921,B9J08_004097,B9J08_004825,	7.9	1.63	1.79	0.00461977201525	0.168621678557	1.0
GO:0097157	pre-mRNA intronic binding	3	2	B9J08_000200,B9J08_003209,	66.7	13.81	39.76	0.00674409146667	0.215389421217	1.0
GO:0032139	dinucleotide insertion or deletion binding	3	2	B9J08_004425,B9J08_005357,	66.7	13.81	39.76	0.00674409146667	0.215389421217	1.0
GO:0016491	oxidoreductase activity	360	28	B9J08_000144,B9J08_000528,B9J08_000645,B9J08_000782,B9J08_000850,B9J08_000856,B9J08_001106,B9J08_001369,B9J08_002408,B9J08_002479,B9J08_002688,B9J08_003088,B9J08_003437,B9J08_003442,B9J08_003568,B9J08_003614,B9J08_004003,B9J08_004496,B9J08_004518,B9J08_004583,B9J08_004659,B9J08_004941,B9J08_004986,B9J08_005027,B9J08_005061,B9J08_005278,B9J08_005329,B9J08_005548,	7.8	1.61	1.76	0.00731679079386	0.219934123274	1.0
GO:0015318	inorganic molecular entity transmembrane transporter activity	129	13	B9J08_000003,B9J08_000677,B9J08_000928,B9J08_001185,B9J08_001464,B9J08_001581,B9J08_002202,B9J08_002715,B9J08_002789,B9J08_003341,B9J08_003529,B9J08_003657,B9J08_004825,	10.1	2.09	2.28	0.0088464053069	0.23727399737	1.0
GO:0015370	solute:sodium symporter activity	4	2	B9J08_000677,B9J08_002202,	50.0	10.35	19.88	0.0130593136439	0.23727399737	1.0
GO:0016854	racemase and epimerase activity	4	2	B9J08_000411,B9J08_005314,	50.0	10.35	19.88	0.0130593136439	0.23727399737	1.0
GO:0008324	cation transmembrane transporter activity	137	13	B9J08_000003,B9J08_000231,B9J08_000677,B9J08_001185,B9J08_001464,B9J08_001581,B9J08_002202,B9J08_002789,B9J08_002795,B9J08_003341,B9J08_003529,B9J08_003657,B9J08_004825,	9.5	1.96	2.13	0.0142856190985	0.23727399737	1.0
GO:0015291	secondary active transmembrane transporter activity	42	6	B9J08_000677,B9J08_001464,B9J08_002202,B9J08_002715,B9J08_002789,B9J08_004825,	14.3	2.96	3.35	0.0144695392774	0.23727399737	1.0
GO:0036002	pre-mRNA binding	12	3	B9J08_000083,B9J08_000200,B9J08_003209,	25.0	5.18	6.64	0.0176820869657	0.23727399737	1.0
GO:0022890	inorganic cation transmembrane transporter activity	112	11	B9J08_000003,B9J08_000677,B9J08_001185,B9J08_001464,B9J08_001581,B9J08_002202,B9J08_002789,B9J08_003341,B9J08_003529,B9J08_003657,B9J08_004825,	9.8	2.03	2.21	0.0184992725613	0.23727399737	1.0
GO:0016616	oxidoreductase activity, acting on the CH-OH group of donors, NAD or NADP as acceptor	57	7	B9J08_000144,B9J08_002688,B9J08_003568,B9J08_003614,B9J08_004496,B9J08_004583,B9J08_004941,	12.3	2.54	2.82	0.0188204704838	0.23727399737	1.0
GO:1901618	organic hydroxy compound transmembrane transporter activity	5	2	B9J08_000172,B9J08_000677,	40.0	8.28	13.25	0.0210762423955	0.23727399737	1.0
GO:0070336	flap-structured DNA binding	5	2	B9J08_000907,B9J08_002675,	40.0	8.28	13.25	0.0210762423955	0.23727399737	1.0
GO:0004033	aldo-keto reductase (NADP) activity	5	2	B9J08_003568,B9J08_004496,	40.0	8.28	13.25	0.0210762423955	0.23727399737	1.0
GO:0016614	oxidoreductase activity, acting on CH-OH group of donors	60	7	B9J08_000144,B9J08_002688,B9J08_003568,B9J08_003614,B9J08_004496,B9J08_004583,B9J08_004941,	11.7	2.42	2.65	0.0243502570508	0.23727399737	1.0
GO:0032135	DNA insertion or deletion binding	6	2	B9J08_004425,B9J08_005357,	33.3	6.9	9.93	0.0306172450356	0.23727399737	1.0
GO:0004180	carboxypeptidase activity	6	2	B9J08_000216,B9J08_004572,	33.3	6.9	9.93	0.0306172450356	0.23727399737	1.0
GO:0042802	identical protein binding	16	3	B9J08_000862,B9J08_001382,B9J08_004551,	18.8	3.88	4.6	0.0390542689921	0.23727399737	1.0
GO:0140097	catalytic activity, acting on DNA	126	11	B9J08_000907,B9J08_001355,B9J08_001704,B9J08_002539,B9J08_002675,B9J08_002845,B9J08_002984,B9J08_003338,B9J08_003761,B9J08_004445,B9J08_005357,	8.7	1.81	1.93	0.0398292023741	0.23727399737	1.0
GO:0030983	mismatched DNA binding	7	2	B9J08_004425,B9J08_005357,	28.6	5.92	7.94	0.0415177486941	0.23727399737	1.0
GO:0015295	solute:proton symporter activity	7	2	B9J08_001464,B9J08_002789,	28.6	5.92	7.94	0.0415177486941	0.23727399737	1.0
GO:0004712	protein serine/threonine/tyrosine kinase activity	7	2	B9J08_002544,B9J08_003829,	28.6	5.92	7.94	0.0415177486941	0.23727399737	1.0
GO:0015075	ion transmembrane transporter activity	176	14	B9J08_000003,B9J08_000231,B9J08_000677,B9J08_001185,B9J08_001464,B9J08_001581,B9J08_002202,B9J08_002715,B9J08_002789,B9J08_002795,B9J08_003341,B9J08_003529,B9J08_003657,B9J08_004825,	8.0	1.65	1.75	0.0437979786563	0.23727399737	1.0
GO:0047938	glucose-6-phosphate 1-epimerase activity	1	1	B9J08_005314,	100.0	20.71	inf	0.0482905982905	0.23727399737	1.0
GO:0036221	UTP diphosphatase activity	1	1	B9J08_000670,	100.0	20.71	inf	0.0482905982905	0.23727399737	1.0
GO:0008508	bile acid:sodium symporter activity	1	1	B9J08_000677,	100.0	20.71	inf	0.0482905982905	0.23727399737	1.0
GO:0036219	GTP diphosphatase activity	1	1	B9J08_000670,	100.0	20.71	inf	0.0482905982905	0.23727399737	1.0
GO:0036218	dTTP diphosphatase activity	1	1	B9J08_000670,	100.0	20.71	inf	0.0482905982905	0.23727399737	1.0
GO:0035529	NADH pyrophosphatase activity	1	1	B9J08_000670,	100.0	20.71	inf	0.0482905982905	0.23727399737	1.0
GO:0032440	2-alkenal reductase [NAD(P)+] activity	1	1	B9J08_002479,	100.0	20.71	inf	0.0482905982905	0.23727399737	1.0
GO:0047066	phospholipid-hydroperoxide glutathione peroxidase activity	1	1	B9J08_003442,	100.0	20.71	inf	0.0482905982905	0.23727399737	1.0
GO:0042283	dolichyl pyrophosphate Glc1Man9GlcNAc2 alpha-1,3-glucosyltransferase activity	1	1	B9J08_000900,	100.0	20.71	inf	0.0482905982905	0.23727399737	1.0
GO:0022843	voltage-gated cation channel activity	1	1	B9J08_003529,	100.0	20.71	inf	0.0482905982905	0.23727399737	1.0
GO:0016652	oxidoreductase activity, acting on NAD(P)H, NAD(P) as acceptor	1	1	B9J08_004941,	100.0	20.71	inf	0.0482905982905	0.23727399737	1.0
GO:0019170	methylglyoxal reductase (NADH-dependent) activity	1	1	B9J08_003614,	100.0	20.71	inf	0.0482905982905	0.23727399737	1.0
GO:1990948	ubiquitin ligase inhibitor activity	1	1	B9J08_004346,	100.0	20.71	inf	0.0482905982905	0.23727399737	1.0
GO:0140161	monocarboxylate:sodium symporter activity	1	1	B9J08_000677,	100.0	20.71	inf	0.0482905982905	0.23727399737	1.0
GO:0099609	microtubule lateral binding	1	1	B9J08_003387,	100.0	20.71	inf	0.0482905982905	0.23727399737	1.0
GO:0043996	histone acetyltransferase activity (H4-K8 specific)	1	1	B9J08_002458,	100.0	20.71	inf	0.0482905982905	0.23727399737	1.0
GO:0046899	nucleoside triphosphate adenylate kinase activity	1	1	B9J08_001345,	100.0	20.71	inf	0.0482905982905	0.23727399737	1.0
GO:0036361	racemase activity, acting on amino acids and derivatives	1	1	B9J08_000411,	100.0	20.71	inf	0.0482905982905	0.23727399737	1.0
GO:0044025	histone kinase activity (H2B-S14 specific)	1	1	B9J08_000984,	100.0	20.71	inf	0.0482905982905	0.23727399737	1.0
GO:1990042	glycerol dehydrogenase [NAD(P)+] activity	1	1	B9J08_003568,	100.0	20.71	inf	0.0482905982905	0.23727399737	1.0
GO:0097079	selenite:proton symporter activity	1	1	B9J08_001464,	100.0	20.71	inf	0.0482905982905	0.23727399737	1.0
GO:0047019	indole-3-acetaldehyde reductase (NADPH) activity	1	1	B9J08_004941,	100.0	20.71	inf	0.0482905982905	0.23727399737	1.0
GO:0036222	XTP diphosphatase activity	1	1	B9J08_000670,	100.0	20.71	inf	0.0482905982905	0.23727399737	1.0
GO:0050236	pyridoxine:NADP 4-dehydrogenase activity	1	1	B9J08_004496,	100.0	20.71	inf	0.0482905982905	0.23727399737	1.0
GO:0003904	deoxyribodipyrimidine photo-lyase activity	1	1	B9J08_004445,	100.0	20.71	inf	0.0482905982905	0.23727399737	1.0
GO:0004789	thiamine-phosphate diphosphorylase activity	1	1	B9J08_001205,	100.0	20.71	inf	0.0482905982905	0.23727399737	1.0
GO:0015319	sodium:inorganic phosphate symporter activity	1	1	B9J08_002202,	100.0	20.71	inf	0.0482905982905	0.23727399737	1.0
GO:0015125	bile acid transmembrane transporter activity	1	1	B9J08_000677,	100.0	20.71	inf	0.0482905982905	0.23727399737	1.0
GO:0005372	water transmembrane transporter activity	1	1	B9J08_000928,	100.0	20.71	inf	0.0482905982905	0.23727399737	1.0
GO:0004528	phosphodiesterase I activity	1	1	B9J08_001355,	100.0	20.71	inf	0.0482905982905	0.23727399737	1.0
GO:0004351	glutamate decarboxylase activity	1	1	B9J08_001591,	100.0	20.71	inf	0.0482905982905	0.23727399737	1.0
GO:0004146	dihydrofolate reductase activity	1	1	B9J08_000856,	100.0	20.71	inf	0.0482905982905	0.23727399737	1.0
GO:0000007	low-affinity zinc ion transmembrane transporter activity	1	1	B9J08_003657,	100.0	20.71	inf	0.0482905982905	0.23727399737	1.0
GO:0000006	high-affinity zinc transmembrane transporter activity	1	1	B9J08_003657,	100.0	20.71	inf	0.0482905982905	0.23727399737	1.0
GO:0015166	polyol transmembrane transporter activity	1	1	B9J08_000172,	100.0	20.71	inf	0.0482905982905	0.23727399737	1.0
GO:0008863	formate dehydrogenase (NAD+) activity	1	1	B9J08_002688,	100.0	20.71	inf	0.0482905982905	0.23727399737	1.0
GO:0008349	MAP kinase kinase kinase kinase activity	1	1	B9J08_000984,	100.0	20.71	inf	0.0482905982905	0.23727399737	1.0
GO:0005365	myo-inositol transmembrane transporter activity	1	1	B9J08_000172,	100.0	20.71	inf	0.0482905982905	0.23727399737	1.0
GO:0005249	voltage-gated potassium channel activity	1	1	B9J08_003529,	100.0	20.71	inf	0.0482905982905	0.23727399737	1.0
GO:0000095	S-adenosyl-L-methionine transmembrane transporter activity	1	1	B9J08_000231,	100.0	20.71	inf	0.0482905982905	0.23727399737	1.0
GO:0005452	inorganic anion exchanger activity	1	1	B9J08_002715,	100.0	20.71	inf	0.0482905982905	0.23727399737	1.0
GO:0004512	inositol-3-phosphate synthase activity	1	1	B9J08_002762,	100.0	20.71	inf	0.0482905982905	0.23727399737	1.0
GO:0004371	glycerone kinase activity	1	1	B9J08_001368,	100.0	20.71	inf	0.0482905982905	0.23727399737	1.0
GO:0015343	siderophore transmembrane transporter activity	1	1	B9J08_002110,	100.0	20.71	inf	0.0482905982905	0.23727399737	1.0
GO:0000405	bubble DNA binding	1	1	B9J08_004425,	100.0	20.71	inf	0.0482905982905	0.23727399737	1.0
GO:0003913	DNA photolyase activity	1	1	B9J08_004445,	100.0	20.71	inf	0.0482905982905	0.23727399737	1.0
GO:0003960	NADPH:quinone reductase activity	1	1	B9J08_002479,	100.0	20.71	inf	0.0482905982905	0.23727399737	1.0
GO:0004523	RNA-DNA hybrid ribonuclease activity	1	1	B9J08_004736,	100.0	20.71	inf	0.0482905982905	0.23727399737	1.0
GO:0004417	hydroxyethylthiazole kinase activity	1	1	B9J08_001205,	100.0	20.71	inf	0.0482905982905	0.23727399737	1.0
GO:0080139	borate efflux transmembrane transporter activity	1	1	B9J08_002715,	100.0	20.71	inf	0.0482905982905	0.23727399737	1.0
GO:0061995	ATP-dependent protein-DNA complex displacement activity	1	1	B9J08_002675,	100.0	20.71	inf	0.0482905982905	0.23727399737	1.0
GO:0055105	ubiquitin-protein transferase inhibitor activity	1	1	B9J08_004346,	100.0	20.71	inf	0.0482905982905	0.23727399737	1.0
GO:0047453	ATP-dependent NAD(P)H-hydrate dehydratase activity	1	1	B9J08_003682,	100.0	20.71	inf	0.0482905982905	0.23727399737	1.0
GO:0050354	triokinase activity	1	1	B9J08_001368,	100.0	20.71	inf	0.0482905982905	0.23727399737	1.0
GO:0047840	dCTP diphosphatase activity	1	1	B9J08_000670,	100.0	20.71	inf	0.0482905982905	0.23727399737	1.0
GO:0005436	sodium:phosphate symporter activity	1	1	B9J08_002202,	100.0	20.71	inf	0.0482905982905	0.23727399737	1.0
GO:0047018	indole-3-acetaldehyde reductase (NADH) activity	1	1	B9J08_004941,	100.0	20.71	inf	0.0482905982905	0.23727399737	1.0
GO:0043995	histone acetyltransferase activity (H4-K5 specific)	1	1	B9J08_002458,	100.0	20.71	inf	0.0482905982905	0.23727399737	1.0
GO:0036217	dGTP diphosphatase activity	1	1	B9J08_000670,	100.0	20.71	inf	0.0482905982905	0.23727399737	1.0
GO:0032216	glucosaminyl-phosphatidylinositol O-acyltransferase activity	1	1	B9J08_000876,	100.0	20.71	inf	0.0482905982905	0.23727399737	1.0
GO:0016855	racemase and epimerase activity, acting on amino acids and derivatives	1	1	B9J08_000411,	100.0	20.71	inf	0.0482905982905	0.23727399737	1.0
GO:0036220	ITP diphosphatase activity	1	1	B9J08_000670,	100.0	20.71	inf	0.0482905982905	0.23727399737	1.0
GO:0015250	water channel activity	1	1	B9J08_000928,	100.0	20.71	inf	0.0482905982905	0.23727399737	1.0
GO:0008828	dATP pyrophosphohydrolase activity	1	1	B9J08_000670,	100.0	20.71	inf	0.0482905982905	0.23727399737	1.0
GO:0008430	selenium binding	1	1	B9J08_002523,	100.0	20.71	inf	0.0482905982905	0.23727399737	1.0
GO:0043997	histone acetyltransferase activity (H4-K12 specific)	1	1	B9J08_002458,	100.0	20.71	inf	0.0482905982905	0.23727399737	1.0
GO:0052855	ADP-dependent NAD(P)H-hydrate dehydratase activity	1	1	B9J08_003682,	100.0	20.71	inf	0.0482905982905	0.23727399737	1.0
Cellular component
ID	Name	Bgd count	Result count	Result gene list	Pct of bgd	Fold enrichment	Odds ratio	P-value	Benjamini	Bonferroni
GO:0005694	chromosome	293	25	B9J08_000355,B9J08_000907,B9J08_000950,B9J08_001587,B9J08_001926,B9J08_002075,B9J08_002224,B9J08_002335,B9J08_002458,B9J08_002539,B9J08_002675,B9J08_002720,B9J08_002984,B9J08_003000,B9J08_003086,B9J08_003338,B9J08_003398,B9J08_003757,B9J08_003761,B9J08_004346,B9J08_004386,B9J08_005004,B9J08_005042,B9J08_005354,B9J08_005401,	8.5	1.77	1.94	0.00343727604952	0.608372510873	1.0
GO:0098687	chromosomal region	79	10	B9J08_000907,B9J08_002458,B9J08_002720,B9J08_002984,B9J08_003086,B9J08_003398,B9J08_003757,B9J08_004346,B9J08_005004,B9J08_005042,	12.7	2.62	2.94	0.00433428761051	0.608372510873	1.0
GO:0005876	spindle microtubule	20	4	B9J08_000984,B9J08_002720,B9J08_003387,B9J08_003988,	20.0	4.14	5.0	0.0139257047021	0.608372510873	1.0
GO:0000775	chromosome, centromeric region	59	7	B9J08_002720,B9J08_003086,B9J08_003398,B9J08_003757,B9J08_004346,B9J08_005004,B9J08_005042,	11.9	2.46	2.71	0.0223966084016	0.608372510873	1.0
GO:0031390	Ctf18 RFC-like complex	7	2	B9J08_002335,B9J08_003338,	28.6	5.92	7.94	0.0415177486941	0.608372510873	1.0
GO:0000123	histone acetyltransferase complex	41	5	B9J08_001320,B9J08_002458,B9J08_003505,B9J08_005361,B9J08_005442,	12.2	2.53	2.78	0.0456843082462	0.608372510873	1.0
GO:0032299	ribonuclease H2 complex	1	1	B9J08_004736,	100.0	20.71	inf	0.0482905982905	0.608372510873	1.0
GO:0009326	formate dehydrogenase complex	1	1	B9J08_002688,	100.0	20.71	inf	0.0482905982905	0.608372510873	1.0
GO:0032390	MutLbeta complex	1	1	B9J08_004425,	100.0	20.71	inf	0.0482905982905	0.608372510873	1.0
GO:0035842	old cell tip after activation of bipolar cell growth	1	1	B9J08_002611,	100.0	20.71	inf	0.0482905982905	0.608372510873	1.0
GO:1990873	intrinsic component of plasma membrane of cell tip	1	1	B9J08_002611,	100.0	20.71	inf	0.0482905982905	0.608372510873	1.0
KEGG
ID	Name	Bgd count	Result count	Result gene list	Pct of bgd	Fold enrichment	Odds ratio	P-value	Benjamini	Bonferroni
ec00625__PK__KEGG	Chloroalkane and chloroalkene degradation	51	9	B9J08_000850,B9J08_000949,B9J08_002479,B9J08_003088,B9J08_003568,B9J08_003614,B9J08_004583,B9J08_004659,B9J08_005278,	17.6	3.8	4.86	0.000389677713592	0.0416456280582	0.0533858467621
ec00590__PK__KEGG	Arachidonic acid metabolism	54	9	B9J08_000645,B9J08_000949,B9J08_001106,B9J08_003437,B9J08_003442,B9J08_003568,B9J08_004583,B9J08_005278,B9J08_005548,	16.7	3.59	4.53	0.000607965373112	0.0416456280582	0.0832912561164
ec00830__PK__KEGG	Retinol metabolism	71	10	B9J08_000949,B9J08_001244,B9J08_002479,B9J08_003088,B9J08_003568,B9J08_003614,B9J08_003909,B9J08_004583,B9J08_005278,B9J08_005548,	14.1	3.03	3.73	0.00118908453293	0.0520827083476	0.162904581012
ec00592__PK__KEGG	alpha-Linolenic acid metabolism	61	9	B9J08_000645,B9J08_001106,B9J08_002408,B9J08_002479,B9J08_003437,B9J08_003568,B9J08_003614,B9J08_004583,B9J08_004823,	14.8	3.18	3.9	0.00152066301745	0.0520827083476	0.208330833391
ec00591__PK__KEGG	Linoleic acid metabolism	37	6	B9J08_000645,B9J08_000949,B9J08_001106,B9J08_003437,B9J08_005278,B9J08_005548,	16.2	3.49	4.23	0.00605815985207	0.142574078978	0.829967899734
ec00053__PK__KEGG	Ascorbate and aldarate metabolism	104	11	B9J08_000907,B9J08_000949,B9J08_001244,B9J08_003088,B9J08_003541,B9J08_003568,B9J08_003614,B9J08_003909,B9J08_004583,B9J08_004659,B9J08_005278,	10.6	2.28	2.67	0.00698317967246	0.142574078978	0.956695615127
ec00310__PK__KEGG	Lysine degradation	63	8	B9J08_000645,B9J08_000850,B9J08_001106,B9J08_002224,B9J08_003088,B9J08_003437,B9J08_004386,B9J08_004659,	12.7	2.73	3.22	0.00728480695509	0.142574078978	0.998018552848
ec00260__PK__KEGG	Glycine, serine and threonine metabolism	82	9	B9J08_000144,B9J08_002479,B9J08_003046,B9J08_003088,B9J08_003568,B9J08_003614,B9J08_004583,B9J08_004941,B9J08_005061,	11.0	2.36	2.74	0.0116002075118	0.180570617709	1.0
ec00071__PK__KEGG	Fatty acid degradation	55	7	B9J08_002479,B9J08_003088,B9J08_003568,B9J08_003614,B9J08_004583,B9J08_004659,B9J08_005548,	12.7	2.74	3.2	0.0118623033531	0.180570617709	1.0
ec00930__PK__KEGG	Caprolactam degradation	33	5	B9J08_001423,B9J08_003088,B9J08_003568,B9J08_003614,B9J08_004583,	15.2	3.26	3.85	0.0162053112237	0.222012763765	1.0
ec00120__PK__KEGG	Primary bile acid biosynthesis	23	4	B9J08_000949,B9J08_003568,B9J08_004583,B9J08_005278,	17.4	3.74	4.51	0.0194425960947	0.23905664665	1.0
ec00010__PK__KEGG	Glycolysis / Gluconeogenesis	121	11	B9J08_000476,B9J08_000549,B9J08_000901,B9J08_001489,B9J08_002479,B9J08_003088,B9J08_003568,B9J08_003614,B9J08_004583,B9J08_004659,B9J08_005314,	9.1	1.96	2.23	0.0209392683197	0.23905664665	1.0
ec00980__PK__KEGG	Metabolism of xenobiotics by cytochrome P450	50	6	B9J08_002479,B9J08_003088,B9J08_003568,B9J08_003614,B9J08_004583,B9J08_005548,	12.0	2.58	2.95	0.02563049736	0.261295424349	1.0
ec00051__PK__KEGG	Fructose and mannose metabolism	143	12	B9J08_000900,B9J08_000949,B9J08_001244,B9J08_001368,B9J08_002079,B9J08_003366,B9J08_003541,B9J08_003568,B9J08_003614,B9J08_003909,B9J08_004583,B9J08_005278,	8.4	1.81	2.05	0.0285092619129	0.261295424349	1.0
ec00780__PK__KEGG	Biotin metabolism	38	5	B9J08_000645,B9J08_001106,B9J08_002224,B9J08_003437,B9J08_004386,	13.2	2.83	3.26	0.0286089880674	0.261295424349	1.0
ec00982__PK__KEGG	Drug metabolism - cytochrome P450	54	6	B9J08_002479,B9J08_003088,B9J08_003568,B9J08_003614,B9J08_004583,B9J08_005548,	11.1	2.39	2.7	0.0359689812701	0.307984402125	1.0
ec00140__PK__KEGG	Steroid hormone biosynthesis	42	5	B9J08_000949,B9J08_003568,B9J08_004583,B9J08_005278,B9J08_005548,	11.9	2.56	2.9	0.0419879918074	0.33837381633	1.0

## Sheet: Sheet 2
Sheet 2	Posaconazole vs. untreated control
Species	Platform:	Type of genes	Criteria	Number of genes
C. auris	Candida Genome Database	upregulated	DEG; FC>1.5	285
Biological process
GOID	GO_term	Cluster frequency	Background frequency	Corrected P-value	False discovery rate	Gene(s) annotated to the term	Directly Annotated GOID List
16126	sterol biosynthetic process	9 out of 285 genes, 3.2%	29 out of 5417 background genes, 0.5%	0.00623	0.00%	B9J08_000261:B9J08_001266:ERG11:B9J08_002349:B9J08_002817:B9J08_003026:ERG10:B9J08_004500:B9J08_004982	10142:6084:6696:9410:15914:8299:16126:8654:43942:19287
6694	steroid biosynthetic process	9 out of 285 genes, 3.2%	29 out of 5417 background genes, 0.5%	0.00623	0.00%	B9J08_000261:B9J08_001266:ERG11:B9J08_002349:B9J08_002817:B9J08_003026:ERG10:B9J08_004500:B9J08_004982	10142:6084:6696:9410:15914:8299:16126:8654:43942:19287
16129	phytosteroid biosynthetic process	8 out of 285 genes, 2.8%	26 out of 5417 background genes, 0.5%	0.02104	0.00%	B9J08_000261:B9J08_001266:ERG11:B9J08_002349:B9J08_002817:B9J08_003026:ERG10:B9J08_004500	10142:6084:6696:8299:16126:19287
1902653	secondary alcohol biosynthetic process	8 out of 285 genes, 2.8%	26 out of 5417 background genes, 0.5%	0.02104	0.00%	B9J08_000261:B9J08_001266:ERG11:B9J08_002349:B9J08_002817:B9J08_003026:ERG10:B9J08_004500	10142:6084:6696:8299:16126:19287
6696	ergosterol biosynthetic process	8 out of 285 genes, 2.8%	26 out of 5417 background genes, 0.5%	0.02104	0.00%	B9J08_000261:B9J08_001266:ERG11:B9J08_002349:B9J08_002817:B9J08_003026:ERG10:B9J08_004500	10142:6084:6696:8299:16126:19287
16128	phytosteroid metabolic process	8 out of 285 genes, 2.8%	28 out of 5417 background genes, 0.5%	0.03816	0.00%	B9J08_000261:B9J08_001266:ERG11:B9J08_002349:B9J08_002817:B9J08_003026:ERG10:B9J08_004500	10142:6084:6696:8299:16126:19287
8204	ergosterol metabolic process	8 out of 285 genes, 2.8%	28 out of 5417 background genes, 0.5%	0.03816	0.00%	B9J08_000261:B9J08_001266:ERG11:B9J08_002349:B9J08_002817:B9J08_003026:ERG10:B9J08_004500	10142:6084:6696:8299:16126:19287
16125	sterol metabolic process	9 out of 285 genes, 3.2%	36 out of 5417 background genes, 0.7%	0.04231	0.67%	B9J08_000261:B9J08_001266:ERG11:B9J08_002349:B9J08_002817:B9J08_003026:ERG10:B9J08_004500:B9J08_004982	10142:6084:6696:9410:15914:8299:16126:8654:43942:19287
8202	steroid metabolic process	9 out of 285 genes, 3.2%	38 out of 5417 background genes, 0.7%	0.06675	0.60%	B9J08_000261:B9J08_001266:ERG11:B9J08_002349:B9J08_002817:B9J08_003026:ERG10:B9J08_004500:B9J08_004982	10142:6084:6696:9410:15914:8299:16126:8654:43942:19287
Molecular function
GOID	GO_term	Cluster frequency	Background frequency	Corrected P-value	False discovery rate	Gene(s) annotated to the term	Directly Annotated GOID List
5199	structural constituent of cell wall	4 out of 285 genes, 1.4%	5 out of 5417 background genes, 0.1%	0.00626	0.00%	B9J08_002560:B9J08_003910:B9J08_004200:B9J08_004786	16298:5199
Cellular component
GOID	GO_term	Cluster frequency	Background frequency	Corrected P-value	False discovery rate	Gene(s) annotated to the term	Directly Annotated GOID List
71944	cell periphery	36 out of 285 genes, 12.6%	370 out of 5417 background genes, 6.8%	0.02273	6.00%	B9J08_000473:B9J08_000987:B9J08_001079:B9J08_001080:B9J08_001340:B9J08_001347:B9J08_001391:ERG11:B9J08_001817:B9J08_001901:SAP6:B9J08_002047:B9J08_002069:B9J08_002401:B9J08_002560:B9J08_003364:B9J08_003401:B9J08_003486:B9J08_003575:B9J08_003703:B9J08_003910:B9J08_003914:MDR1:B9J08_004065:B9J08_004083:B9J08_004200:B9J08_004388:B9J08_004410:B9J08_004460:TPO3:B9J08_004786:B9J08_004797:B9J08_004970:B…	5628:1990295:44853:32154:324:51286:5881:329:1990528:30427:5621:5886:1904511:1990023:32153:42597:44697:5737:142:31097:16938:70057:935:9277:70056:5933:5937:5802:15630:45121:31520:32473:139:55028:144:16021:70250:5880:72686:5618:5811:5935:776:45009:51285:5768:131:5829:71561:5783:5739:97038:5938:30479:33101:71944:5873:32126:71597:16020:32541:5634:34399:61673
Species	Platform:	Type of genes	Criteria	Number of genes
C. auris	FungiDB	upregulated	DEG; FC>1.5	285
Biological process
ID	Name	Bgd count	Result count	Result gene list	Pct of bgd	Fold enrichment	Odds ratio	P-value	Benjamini	Bonferroni
GO:0006040	amino sugar metabolic process	23	8	B9J08_001816,B9J08_001901,B9J08_002096,B9J08_004381,B9J08_004410,B9J08_004972,B9J08_005077,B9J08_005328,	34.8	7.64	11.58	4.38345461485e-06	0.00403542947453	0.00667161792381
GO:0016126	sterol biosynthetic process	32	9	B9J08_000261,B9J08_001266,B9J08_001448,B9J08_002349,B9J08_002817,B9J08_003026,B9J08_003730,B9J08_004500,B9J08_004982,	28.1	6.18	8.52	7.95419738739e-06	0.00403542947453	0.0121062884236
GO:0006694	steroid biosynthetic process	32	9	B9J08_000261,B9J08_001266,B9J08_001448,B9J08_002349,B9J08_002817,B9J08_003026,B9J08_003730,B9J08_004500,B9J08_004982,	28.1	6.18	8.52	7.95419738739e-06	0.00403542947453	0.0121062884236
GO:0006037	cell wall chitin metabolic process	14	6	B9J08_001816,B9J08_001901,B9J08_002096,B9J08_004410,B9J08_004972,B9J08_005077,	42.9	9.42	16.16	1.8312749622e-05	0.00696800123115	0.0278720049246
GO:0046349	amino sugar biosynthetic process	16	6	B9J08_001816,B9J08_002096,B9J08_004381,B9J08_004972,B9J08_005077,B9J08_005328,	37.5	8.24	12.92	4.52168849861e-05	0.00829405427923	0.0688200989488
GO:0016125	sterol metabolic process	39	9	B9J08_000261,B9J08_001266,B9J08_001448,B9J08_002349,B9J08_002817,B9J08_003026,B9J08_003730,B9J08_004500,B9J08_004982,	23.1	5.07	6.53	4.54750041298e-05	0.00829405427923	0.0692129562855
GO:0008202	steroid metabolic process	40	9	B9J08_000261,B9J08_001266,B9J08_001448,B9J08_002349,B9J08_002817,B9J08_003026,B9J08_003730,B9J08_004500,B9J08_004982,	22.5	4.94	6.31	5.63893194427e-05	0.00829405427923	0.0858245441919
GO:0006696	ergosterol biosynthetic process	24	7	B9J08_000261,B9J08_001448,B9J08_002349,B9J08_002817,B9J08_003026,B9J08_003730,B9J08_004500,	29.2	6.41	8.89	6.53933320307e-05	0.00829405427923	0.0995286513507
GO:0097384	cellular lipid biosynthetic process	24	7	B9J08_000261,B9J08_001448,B9J08_002349,B9J08_002817,B9J08_003026,B9J08_003730,B9J08_004500,	29.2	6.41	8.89	6.53933320307e-05	0.00829405427923	0.0995286513507
GO:0044108	cellular alcohol biosynthetic process	24	7	B9J08_000261,B9J08_001448,B9J08_002349,B9J08_002817,B9J08_003026,B9J08_003730,B9J08_004500,	29.2	6.41	8.89	6.53933320307e-05	0.00829405427923	0.0995286513507
GO:1902653	secondary alcohol biosynthetic process	24	7	B9J08_000261,B9J08_001448,B9J08_002349,B9J08_002817,B9J08_003026,B9J08_003730,B9J08_004500,	29.2	6.41	8.89	6.53933320307e-05	0.00829405427923	0.0995286513507
GO:0016129	phytosteroid biosynthetic process	24	7	B9J08_000261,B9J08_001448,B9J08_002349,B9J08_002817,B9J08_003026,B9J08_003730,B9J08_004500,	29.2	6.41	8.89	6.53933320307e-05	0.00829405427923	0.0995286513507
GO:0016128	phytosteroid metabolic process	26	7	B9J08_000261,B9J08_001448,B9J08_002349,B9J08_002817,B9J08_003026,B9J08_003730,B9J08_004500,	26.9	5.92	7.96	0.000114961540396	0.0116647642989	0.174971464483
GO:0008204	ergosterol metabolic process	26	7	B9J08_000261,B9J08_001448,B9J08_002349,B9J08_002817,B9J08_003026,B9J08_003730,B9J08_004500,	26.9	5.92	7.96	0.000114961540396	0.0116647642989	0.174971464483
GO:0044107	cellular alcohol metabolic process	26	7	B9J08_000261,B9J08_001448,B9J08_002349,B9J08_002817,B9J08_003026,B9J08_003730,B9J08_004500,	26.9	5.92	7.96	0.000114961540396	0.0116647642989	0.174971464483
GO:0006022	aminoglycan metabolic process	19	6	B9J08_001816,B9J08_001901,B9J08_002096,B9J08_004410,B9J08_004972,B9J08_005077,	31.6	6.94	9.93	0.000136526189216	0.0122231094109	0.207792859986
GO:0006030	chitin metabolic process	19	6	B9J08_001816,B9J08_001901,B9J08_002096,B9J08_004410,B9J08_004972,B9J08_005077,	31.6	6.94	9.93	0.000136526189216	0.0122231094109	0.207792859986
GO:0071852	fungal-type cell wall organization or biogenesis	113	15	B9J08_000473,B9J08_001079,B9J08_001816,B9J08_001901,B9J08_001958,B9J08_002149,B9J08_002188,B9J08_002560,B9J08_003401,B9J08_003575,B9J08_004200,B9J08_004410,B9J08_004786,B9J08_004972,B9J08_005077,	13.3	2.92	3.38	0.000155406134379	0.0131404520292	0.236528136525
GO:1901071	glucosamine-containing compound metabolic process	21	6	B9J08_001816,B9J08_001901,B9J08_002096,B9J08_004410,B9J08_004972,B9J08_005077,	28.6	6.28	8.6	0.000252898258649	0.0202584815613	0.384911149664
GO:0071554	cell wall organization or biogenesis	133	16	B9J08_000473,B9J08_001079,B9J08_001816,B9J08_001901,B9J08_001958,B9J08_002096,B9J08_002149,B9J08_002188,B9J08_002560,B9J08_003401,B9J08_003575,B9J08_004200,B9J08_004410,B9J08_004786,B9J08_004972,B9J08_005077,	12.0	2.64	3.02	0.000301281083175	0.0220682131061	0.458549808593
GO:1902652	secondary alcohol metabolic process	30	7	B9J08_000261,B9J08_001448,B9J08_002349,B9J08_002817,B9J08_003026,B9J08_003730,B9J08_004500,	23.3	5.13	6.57	0.000304489142726	0.0220682131061	0.463432475228
GO:0031505	fungal-type cell wall organization	81	11	B9J08_001079,B9J08_001901,B9J08_001958,B9J08_002149,B9J08_002560,B9J08_003401,B9J08_003575,B9J08_004200,B9J08_004410,B9J08_004786,B9J08_005077,	13.6	2.98	3.42	0.00097717246262	0.0676025676412	1.0
GO:0006038	cell wall chitin biosynthetic process	11	4	B9J08_001816,B9J08_002096,B9J08_004972,B9J08_005077,	36.4	7.99	12.19	0.00106925276055	0.0707566391984	1.0
GO:0071555	cell wall organization	83	11	B9J08_001079,B9J08_001901,B9J08_001958,B9J08_002149,B9J08_002560,B9J08_003401,B9J08_003575,B9J08_004200,B9J08_004410,B9J08_004786,B9J08_005077,	13.3	2.91	3.32	0.00120100261463	0.0731170391786	1.0
GO:0045229	external encapsulating structure organization	83	11	B9J08_001079,B9J08_001901,B9J08_001958,B9J08_002149,B9J08_002560,B9J08_003401,B9J08_003575,B9J08_004200,B9J08_004410,B9J08_004786,B9J08_005077,	13.3	2.91	3.32	0.00120100261463	0.0731170391786	1.0
GO:1901617	organic hydroxy compound biosynthetic process	62	9	B9J08_000261,B9J08_001266,B9J08_001448,B9J08_002349,B9J08_002817,B9J08_003026,B9J08_003730,B9J08_004500,B9J08_004982,	14.5	3.19	3.67	0.00175005969017	0.102445801863	1.0
GO:0055085	transmembrane transport	381	30	B9J08_000175,B9J08_000368,B9J08_000473,B9J08_000479,B9J08_001362,B9J08_002168,B9J08_002239,B9J08_002443,B9J08_002480,B9J08_002481,B9J08_002588,B9J08_002659,B9J08_002886,B9J08_003040,B9J08_003364,B9J08_003401,B9J08_003703,B9J08_003981,B9J08_004160,B9J08_004243,B9J08_004475,B9J08_004513,B9J08_004533,B9J08_004537,B9J08_004633,B9J08_004775,B9J08_004797,B9J08_004830,B9J08_005172,B9J08_005568,	7.9	1.73	1.92	0.00186008025924	0.104618855296	1.0
GO:0006110	regulation of glycolytic process	2	2	B9J08_004171,B9J08_005300,	100.0	21.97	inf	0.00206213249599	0.104618855296	1.0
GO:1903578	regulation of ATP metabolic process	2	2	B9J08_004171,B9J08_005300,	100.0	21.97	inf	0.00206213249599	0.104618855296	1.0
GO:0000316	sulfite transport	2	2	B9J08_003703,B9J08_004533,	100.0	21.97	inf	0.00206213249599	0.104618855296	1.0
GO:0008610	lipid biosynthetic process	160	16	B9J08_000222,B9J08_000261,B9J08_000473,B9J08_001266,B9J08_001448,B9J08_002349,B9J08_002817,B9J08_002876,B9J08_003026,B9J08_003730,B9J08_003885,B9J08_004082,B9J08_004239,B9J08_004500,B9J08_004982,B9J08_005230,	10.0	2.2	2.44	0.0022852795646	0.112199854752	1.0
GO:0006023	aminoglycan biosynthetic process	14	4	B9J08_001816,B9J08_002096,B9J08_004972,B9J08_005077,	28.6	6.28	8.53	0.00291143722721	0.130329631171	1.0
GO:1901073	glucosamine-containing compound biosynthetic process	14	4	B9J08_001816,B9J08_002096,B9J08_004972,B9J08_005077,	28.6	6.28	8.53	0.00291143722721	0.130329631171	1.0
GO:0006031	chitin biosynthetic process	14	4	B9J08_001816,B9J08_002096,B9J08_004972,B9J08_005077,	28.6	6.28	8.53	0.00291143722721	0.130329631171	1.0
GO:0046165	alcohol biosynthetic process	45	7	B9J08_000261,B9J08_001448,B9J08_002349,B9J08_002817,B9J08_003026,B9J08_003730,B9J08_004500,	15.6	3.42	3.96	0.00379817070571	0.165166166117	1.0
GO:0098703	calcium ion import across plasma membrane	3	2	B9J08_000473,B9J08_003401,	66.7	14.65	42.33	0.00600037356459	0.228314214133	1.0
GO:0070458	cellular detoxification of nitrogen compound	3	2	B9J08_002171,B9J08_002691,	66.7	14.65	42.33	0.00600037356459	0.228314214133	1.0
GO:0070509	calcium ion import	3	2	B9J08_000473,B9J08_003401,	66.7	14.65	42.33	0.00600037356459	0.228314214133	1.0
GO:0051410	detoxification of nitrogen compound	3	2	B9J08_002171,B9J08_002691,	66.7	14.65	42.33	0.00600037356459	0.228314214133	1.0
GO:1902656	calcium ion import into cytosol	3	2	B9J08_000473,B9J08_003401,	66.7	14.65	42.33	0.00600037356459	0.228314214133	1.0
GO:0006875	cellular metal ion homeostasis	76	9	B9J08_000175,B9J08_000473,B9J08_002096,B9J08_002201,B9J08_002496,B9J08_003040,B9J08_003401,B9J08_003587,B9J08_005097,	11.8	2.6	2.9	0.00708685085692	0.263077731811	1.0
GO:0098739	import across plasma membrane	18	4	B9J08_000473,B9J08_001362,B9J08_003401,B9J08_004797,	22.2	4.88	6.09	0.00771272882922	0.279494601859	1.0
GO:0034221	fungal-type cell wall chitin biosynthetic process	10	3	B9J08_001816,B9J08_004972,B9J08_005077,	30.0	6.59	9.1	0.00879581569612	0.304255261125	1.0
GO:0009743	response to carbohydrate	10	3	B9J08_001391,B9J08_004167,B9J08_005567,	30.0	6.59	9.1	0.00879581569612	0.304255261125	1.0
GO:0055065	metal ion homeostasis	79	9	B9J08_000175,B9J08_000473,B9J08_002096,B9J08_002201,B9J08_002496,B9J08_003040,B9J08_003401,B9J08_003587,B9J08_005097,	11.4	2.5	2.77	0.0091028255228	0.307877787682	1.0
GO:0030148	sphingolipid biosynthetic process	20	4	B9J08_000473,B9J08_003885,B9J08_004082,B9J08_004239,	20.0	4.39	5.32	0.0113719709901	0.329577171944	1.0
GO:0071243	cellular response to arsenic-containing substance	4	2	B9J08_002533,B9J08_003372,	50.0	10.99	21.16	0.0116412281549	0.329577171944	1.0
GO:1900542	regulation of purine nucleotide metabolic process	4	2	B9J08_004171,B9J08_005300,	50.0	10.99	21.16	0.0116412281549	0.329577171944	1.0
GO:0046618	xenobiotic export	4	2	B9J08_000479,B9J08_003981,	50.0	10.99	21.16	0.0116412281549	0.329577171944	1.0
GO:1990961	xenobiotic detoxification by transmembrane export across the plasma membrane	4	2	B9J08_000479,B9J08_003981,	50.0	10.99	21.16	0.0116412281549	0.329577171944	1.0
GO:0006048	UDP-N-acetylglucosamine biosynthetic process	4	2	B9J08_004381,B9J08_005328,	50.0	10.99	21.16	0.0116412281549	0.329577171944	1.0
GO:0043470	regulation of carbohydrate catabolic process	4	2	B9J08_004171,B9J08_005300,	50.0	10.99	21.16	0.0116412281549	0.329577171944	1.0
GO:0006047	UDP-N-acetylglucosamine metabolic process	4	2	B9J08_004381,B9J08_005328,	50.0	10.99	21.16	0.0116412281549	0.329577171944	1.0
GO:0006816	calcium ion transport	11	3	B9J08_000175,B9J08_000473,B9J08_003401,	27.3	5.99	7.96	0.011693276797	0.329577171944	1.0
GO:0006970	response to osmotic stress	69	8	B9J08_000473,B9J08_000765,B9J08_001340,B9J08_001817,B9J08_001921,B9J08_003364,B9J08_003732,B9J08_004227,	11.6	2.55	2.82	0.0123327412123	0.341280584094	1.0
GO:0042221	response to chemical	351	25	B9J08_000270,B9J08_000473,B9J08_000479,B9J08_000765,B9J08_001391,B9J08_002069,B9J08_002096,B9J08_002171,B9J08_002423,B9J08_002533,B9J08_002628,B9J08_002691,B9J08_003195,B9J08_003232,B9J08_003302,B9J08_003364,B9J08_003372,B9J08_003732,B9J08_003981,B9J08_004167,B9J08_004227,B9J08_004973,B9J08_004982,B9J08_005317,B9J08_005567,	7.1	1.56	1.69	0.0155351284164	0.412549276375	1.0
GO:0031321	ascospore-type prospore assembly	22	4	B9J08_002401,B9J08_002876,B9J08_004200,B9J08_004691,	18.2	3.99	4.73	0.0159923832498	0.412549276375	1.0
GO:0015914	phospholipid transport	22	4	B9J08_000018,B9J08_000129,B9J08_001815,B9J08_004982,	18.2	3.99	4.73	0.0159923832498	0.412549276375	1.0
GO:0098754	detoxification	22	4	B9J08_000479,B9J08_002171,B9J08_002691,B9J08_003981,	18.2	3.99	4.73	0.0159923832498	0.412549276375	1.0
GO:1901615	organic hydroxy compound metabolic process	103	10	B9J08_000261,B9J08_001266,B9J08_001448,B9J08_001799,B9J08_002349,B9J08_002817,B9J08_003026,B9J08_003730,B9J08_004500,B9J08_004982,	9.7	2.13	2.32	0.0179541634615	0.437384630401	1.0
GO:0060402	calcium ion transport into cytosol	5	2	B9J08_000473,B9J08_003401,	40.0	8.79	14.1	0.0188229834286	0.437384630401	1.0
GO:0098659	inorganic cation import across plasma membrane	5	2	B9J08_000473,B9J08_003401,	40.0	8.79	14.1	0.0188229834286	0.437384630401	1.0
GO:0097553	calcium ion transmembrane import into cytosol	5	2	B9J08_000473,B9J08_003401,	40.0	8.79	14.1	0.0188229834286	0.437384630401	1.0
GO:0030007	cellular potassium ion homeostasis	5	2	B9J08_002096,B9J08_002496,	40.0	8.79	14.1	0.0188229834286	0.437384630401	1.0
GO:0099587	inorganic ion import across plasma membrane	5	2	B9J08_000473,B9J08_003401,	40.0	8.79	14.1	0.0188229834286	0.437384630401	1.0
GO:0006066	alcohol metabolic process	76	8	B9J08_000261,B9J08_001448,B9J08_001799,B9J08_002349,B9J08_002817,B9J08_003026,B9J08_003730,B9J08_004500,	10.5	2.31	2.52	0.0212259424287	0.437384630401	1.0
GO:0009636	response to toxic substance	24	4	B9J08_000479,B9J08_002171,B9J08_002691,B9J08_003981,	16.7	3.66	4.26	0.0216435746286	0.437384630401	1.0
GO:0032120	ascospore-type prospore membrane formation	14	3	B9J08_002401,B9J08_004200,B9J08_004691,	21.4	4.71	5.79	0.0233257202925	0.437384630401	1.0
GO:0071709	membrane assembly	14	3	B9J08_002401,B9J08_004200,B9J08_004691,	21.4	4.71	5.79	0.0233257202925	0.437384630401	1.0
GO:0048878	chemical homeostasis	142	12	B9J08_000017,B9J08_000175,B9J08_000473,B9J08_001391,B9J08_002096,B9J08_002201,B9J08_002496,B9J08_002537,B9J08_003040,B9J08_003401,B9J08_003587,B9J08_005097,	8.5	1.86	1.99	0.0272647230306	0.437384630401	1.0
GO:0007204	positive regulation of cytosolic calcium ion concentration	6	2	B9J08_000473,B9J08_003401,	33.3	7.32	10.58	0.0273950036273	0.437384630401	1.0
GO:1900429	negative regulation of filamentous growth of a population of unicellular organisms	6	2	B9J08_000146,B9J08_002628,	33.3	7.32	10.58	0.0273950036273	0.437384630401	1.0
GO:0055075	potassium ion homeostasis	6	2	B9J08_002096,B9J08_002496,	33.3	7.32	10.58	0.0273950036273	0.437384630401	1.0
GO:0060401	cytosolic calcium ion transport	6	2	B9J08_000473,B9J08_003401,	33.3	7.32	10.58	0.0273950036273	0.437384630401	1.0
GO:0045913	positive regulation of carbohydrate metabolic process	6	2	B9J08_002628,B9J08_004171,	33.3	7.32	10.58	0.0273950036273	0.437384630401	1.0
GO:0043433	negative regulation of DNA-binding transcription factor activity	6	2	B9J08_000029,B9J08_003195,	33.3	7.32	10.58	0.0273950036273	0.437384630401	1.0
GO:0070785	negative regulation of growth of unicellular organism as a thread of attached cells	6	2	B9J08_000146,B9J08_002628,	33.3	7.32	10.58	0.0273950036273	0.437384630401	1.0
GO:0006140	regulation of nucleotide metabolic process	6	2	B9J08_004171,B9J08_005300,	33.3	7.32	10.58	0.0273950036273	0.437384630401	1.0
GO:0006629	lipid metabolic process	279	20	B9J08_000222,B9J08_000261,B9J08_000473,B9J08_001266,B9J08_001448,B9J08_002349,B9J08_002817,B9J08_002876,B9J08_003026,B9J08_003486,B9J08_003730,B9J08_003885,B9J08_004011,B9J08_004082,B9J08_004149,B9J08_004176,B9J08_004239,B9J08_004500,B9J08_004982,B9J08_005230,	7.2	1.58	1.68	0.0274839846342	0.437384630401	1.0
GO:0044091	membrane biogenesis	15	3	B9J08_002401,B9J08_004200,B9J08_004691,	20.0	4.39	5.3	0.028199597561	0.437384630401	1.0
GO:0007033	vacuole organization	66	7	B9J08_000018,B9J08_001091,B9J08_002165,B9J08_002876,B9J08_003914,B9J08_003986,B9J08_004939,	10.6	2.33	2.54	0.0292139602563	0.437384630401	1.0
GO:0098657	import into cell	27	4	B9J08_000473,B9J08_001362,B9J08_003401,B9J08_004797,	14.8	3.26	3.7	0.0321606471673	0.437384630401	1.0
GO:0030437	ascospore formation	68	7	B9J08_002401,B9J08_002876,B9J08_002977,B9J08_003732,B9J08_004200,B9J08_004691,B9J08_005077,	10.3	2.26	2.45	0.0337134007393	0.437384630401	1.0
GO:0060258	negative regulation of filamentous growth	7	2	B9J08_000146,B9J08_002628,	28.6	6.28	8.46	0.0372170642557	0.437384630401	1.0
GO:0006673	inositol phosphoceramide metabolic process	7	2	B9J08_003885,B9J08_004082,	28.6	6.28	8.46	0.0372170642557	0.437384630401	1.0
GO:0043409	negative regulation of MAPK cascade	7	2	B9J08_000307,B9J08_002139,	28.6	6.28	8.46	0.0372170642557	0.437384630401	1.0
GO:0009226	nucleotide-sugar biosynthetic process	7	2	B9J08_004381,B9J08_005328,	28.6	6.28	8.46	0.0372170642557	0.437384630401	1.0
GO:0000188	obsolete inactivation of MAPK activity	7	2	B9J08_000307,B9J08_002139,	28.6	6.28	8.46	0.0372170642557	0.437384630401	1.0
GO:0045926	negative regulation of growth	7	2	B9J08_000146,B9J08_002628,	28.6	6.28	8.46	0.0372170642557	0.437384630401	1.0
GO:0051480	regulation of cytosolic calcium ion concentration	7	2	B9J08_000473,B9J08_003401,	28.6	6.28	8.46	0.0372170642557	0.437384630401	1.0
GO:0044255	cellular lipid metabolic process	253	18	B9J08_000222,B9J08_000261,B9J08_000473,B9J08_001266,B9J08_001448,B9J08_002349,B9J08_002817,B9J08_002876,B9J08_003026,B9J08_003486,B9J08_003730,B9J08_003885,B9J08_004011,B9J08_004082,B9J08_004239,B9J08_004500,B9J08_004982,B9J08_005230,	7.1	1.56	1.66	0.0379084900148	0.437384630401	1.0
GO:0070887	cellular response to chemical stimulus	289	20	B9J08_000270,B9J08_000473,B9J08_000765,B9J08_001391,B9J08_001448,B9J08_002069,B9J08_002096,B9J08_002171,B9J08_002423,B9J08_002533,B9J08_002628,B9J08_002691,B9J08_003232,B9J08_003302,B9J08_003364,B9J08_003372,B9J08_003732,B9J08_004167,B9J08_004227,B9J08_005317,	6.9	1.52	1.62	0.0380002091588	0.437384630401	1.0
GO:0030003	cellular cation homeostasis	101	9	B9J08_000175,B9J08_000473,B9J08_002096,B9J08_002201,B9J08_002496,B9J08_003040,B9J08_003401,B9J08_003587,B9J08_005097,	8.9	1.96	2.1	0.0392422091785	0.437384630401	1.0
GO:0048468	cell development	86	8	B9J08_002401,B9J08_002876,B9J08_002977,B9J08_003401,B9J08_003732,B9J08_004200,B9J08_004691,B9J08_005077,	9.3	2.04	2.2	0.0406915346901	0.437384630401	1.0
GO:0098771	inorganic ion homeostasis	102	9	B9J08_000175,B9J08_000473,B9J08_002096,B9J08_002201,B9J08_002496,B9J08_003040,B9J08_003401,B9J08_003587,B9J08_005097,	8.8	1.94	2.07	0.0414082018281	0.437384630401	1.0
GO:0009628	response to abiotic stimulus	153	12	B9J08_000270,B9J08_000473,B9J08_000765,B9J08_001079,B9J08_001340,B9J08_001817,B9J08_001921,B9J08_002096,B9J08_003075,B9J08_003364,B9J08_003732,B9J08_004227,	7.8	1.72	1.83	0.0447670853555	0.437384630401	1.0
GO:1902974	meiotic DNA replication initiation	1	1	B9J08_000146,	100.0	21.97	inf	0.0455128205129	0.437384630401	1.0
GO:0098713	leucine import across plasma membrane	1	1	B9J08_001362,	100.0	21.97	inf	0.0455128205129	0.437384630401	1.0
GO:1904523	regulation of DNA amplification	1	1	B9J08_002122,	100.0	21.97	inf	0.0455128205129	0.437384630401	1.0
GO:1903525	regulation of membrane tubulation	1	1	B9J08_002876,	100.0	21.97	inf	0.0455128205129	0.437384630401	1.0
GO:1904524	negative regulation of DNA amplification	1	1	B9J08_002122,	100.0	21.97	inf	0.0455128205129	0.437384630401	1.0
GO:1990539	fructose import across plasma membrane	1	1	B9J08_004797,	100.0	21.97	inf	0.0455128205129	0.437384630401	1.0
GO:0106119	negative regulation of sterol biosynthetic process	1	1	B9J08_000765,	100.0	21.97	inf	0.0455128205129	0.437384630401	1.0
GO:0051999	mannosyl-inositol phosphorylceramide biosynthetic process	1	1	B9J08_003885,	100.0	21.97	inf	0.0455128205129	0.437384630401	1.0
GO:0006824	cobalt ion transport	1	1	B9J08_003040,	100.0	21.97	inf	0.0455128205129	0.437384630401	1.0
GO:0140271	hexose import across plasma membrane	1	1	B9J08_004797,	100.0	21.97	inf	0.0455128205129	0.437384630401	1.0
GO:0006884	cell volume homeostasis	1	1	B9J08_000473,	100.0	21.97	inf	0.0455128205129	0.437384630401	1.0
GO:0061400	positive regulation of transcription from RNA polymerase II promoter in response to calcium ion	1	1	B9J08_002096,	100.0	21.97	inf	0.0455128205129	0.437384630401	1.0
GO:0098708	glucose import across plasma membrane	1	1	B9J08_004797,	100.0	21.97	inf	0.0455128205129	0.437384630401	1.0
GO:0097577	sequestering of iron ion	1	1	B9J08_002201,	100.0	21.97	inf	0.0455128205129	0.437384630401	1.0
GO:0006880	intracellular sequestering of iron ion	1	1	B9J08_002201,	100.0	21.97	inf	0.0455128205129	0.437384630401	1.0
GO:0010827	regulation of glucose transmembrane transport	1	1	B9J08_005567,	100.0	21.97	inf	0.0455128205129	0.437384630401	1.0
GO:0015893	drug transport	1	1	B9J08_003981,	100.0	21.97	inf	0.0455128205129	0.437384630401	1.0
GO:0000432	positive regulation of transcription from RNA polymerase II promoter by glucose	1	1	B9J08_002423,	100.0	21.97	inf	0.0455128205129	0.437384630401	1.0
GO:1905342	positive regulation of protein localization to kinetochore	1	1	B9J08_003732,	100.0	21.97	inf	0.0455128205129	0.437384630401	1.0
GO:0019694	alkanesulfonate metabolic process	1	1	B9J08_003702,	100.0	21.97	inf	0.0455128205129	0.437384630401	1.0
GO:0045821	positive regulation of glycolytic process	1	1	B9J08_004171,	100.0	21.97	inf	0.0455128205129	0.437384630401	1.0
GO:0046100	hypoxanthine metabolic process	1	1	B9J08_005078,	100.0	21.97	inf	0.0455128205129	0.437384630401	1.0
GO:0002028	regulation of sodium ion transport	1	1	B9J08_002096,	100.0	21.97	inf	0.0455128205129	0.437384630401	1.0
GO:0006971	hypotonic response	1	1	B9J08_000473,	100.0	21.97	inf	0.0455128205129	0.437384630401	1.0
GO:0010938	cytoplasmic microtubule depolymerization	1	1	B9J08_004970,	100.0	21.97	inf	0.0455128205129	0.437384630401	1.0
GO:0006146	adenine catabolic process	1	1	B9J08_005078,	100.0	21.97	inf	0.0455128205129	0.437384630401	1.0
GO:1990942	mitotic metaphase chromosome recapture	1	1	B9J08_004970,	100.0	21.97	inf	0.0455128205129	0.437384630401	1.0
GO:1903329	regulation of iron-sulfur cluster assembly	1	1	B9J08_002496,	100.0	21.97	inf	0.0455128205129	0.437384630401	1.0
GO:0046439	L-cysteine metabolic process	1	1	B9J08_003702,	100.0	21.97	inf	0.0455128205129	0.437384630401	1.0
GO:0046305	alkanesulfonate biosynthetic process	1	1	B9J08_003702,	100.0	21.97	inf	0.0455128205129	0.437384630401	1.0
GO:0015820	leucine transport	1	1	B9J08_001362,	100.0	21.97	inf	0.0455128205129	0.437384630401	1.0
GO:0051238	sequestering of metal ion	1	1	B9J08_002201,	100.0	21.97	inf	0.0455128205129	0.437384630401	1.0
GO:0061420	regulation of transcription from RNA polymerase II promoter in response to biotin starvation	1	1	B9J08_000684,	100.0	21.97	inf	0.0455128205129	0.437384630401	1.0
GO:0019530	taurine metabolic process	1	1	B9J08_003702,	100.0	21.97	inf	0.0455128205129	0.437384630401	1.0
GO:0045939	negative regulation of steroid metabolic process	1	1	B9J08_000765,	100.0	21.97	inf	0.0455128205129	0.437384630401	1.0
GO:0042412	taurine biosynthetic process	1	1	B9J08_003702,	100.0	21.97	inf	0.0455128205129	0.437384630401	1.0
GO:0009992	cellular water homeostasis	1	1	B9J08_000473,	100.0	21.97	inf	0.0455128205129	0.437384630401	1.0
GO:0030104	water homeostasis	1	1	B9J08_000473,	100.0	21.97	inf	0.0455128205129	0.437384630401	1.0
GO:0061423	positive regulation of sodium ion transport by positive regulation of transcription from RNA polymerase II promoter	1	1	B9J08_002096,	100.0	21.97	inf	0.0455128205129	0.437384630401	1.0
GO:0034218	ascospore wall chitin metabolic process	1	1	B9J08_005077,	100.0	21.97	inf	0.0455128205129	0.437384630401	1.0
GO:0019551	glutamate catabolic process to 2-oxoglutarate	1	1	B9J08_004192,	100.0	21.97	inf	0.0455128205129	0.437384630401	1.0
GO:0043103	hypoxanthine salvage	1	1	B9J08_005078,	100.0	21.97	inf	0.0455128205129	0.437384630401	1.0
GO:0061909	autophagosome-lysosome fusion	1	1	B9J08_002165,	100.0	21.97	inf	0.0455128205129	0.437384630401	1.0
GO:0010765	positive regulation of sodium ion transport	1	1	B9J08_002096,	100.0	21.97	inf	0.0455128205129	0.437384630401	1.0
GO:0006676	mannosyl diphosphorylinositol ceramide metabolic process	1	1	B9J08_004082,	100.0	21.97	inf	0.0455128205129	0.437384630401	1.0
GO:0046016	positive regulation of transcription by glucose	1	1	B9J08_002423,	100.0	21.97	inf	0.0455128205129	0.437384630401	1.0
GO:0010894	negative regulation of steroid biosynthetic process	1	1	B9J08_000765,	100.0	21.97	inf	0.0455128205129	0.437384630401	1.0
GO:0010895	negative regulation of ergosterol biosynthetic process	1	1	B9J08_000765,	100.0	21.97	inf	0.0455128205129	0.437384630401	1.0
GO:0071476	cellular hypotonic response	1	1	B9J08_000473,	100.0	21.97	inf	0.0455128205129	0.437384630401	1.0
GO:0070462	plus-end specific microtubule depolymerization	1	1	B9J08_004970,	100.0	21.97	inf	0.0455128205129	0.437384630401	1.0
GO:0046101	hypoxanthine biosynthetic process	1	1	B9J08_005078,	100.0	21.97	inf	0.0455128205129	0.437384630401	1.0
GO:1904515	positive regulation of TORC2 signaling	1	1	B9J08_003986,	100.0	21.97	inf	0.0455128205129	0.437384630401	1.0
GO:1903729	regulation of plasma membrane organization	1	1	B9J08_002876,	100.0	21.97	inf	0.0455128205129	0.437384630401	1.0
GO:1903580	positive regulation of ATP metabolic process	1	1	B9J08_004171,	100.0	21.97	inf	0.0455128205129	0.437384630401	1.0
GO:1902931	negative regulation of alcohol biosynthetic process	1	1	B9J08_000765,	100.0	21.97	inf	0.0455128205129	0.437384630401	1.0
GO:1902170	cellular response to reactive nitrogen species	1	1	B9J08_002691,	100.0	21.97	inf	0.0455128205129	0.437384630401	1.0
GO:0098704	carbohydrate import across plasma membrane	1	1	B9J08_004797,	100.0	21.97	inf	0.0455128205129	0.437384630401	1.0
GO:0097745	mitochondrial tRNA 5'-end processing	1	1	B9J08_004491,	100.0	21.97	inf	0.0455128205129	0.437384630401	1.0
GO:0097301	regulation of potassium ion concentration by positive regulation of transcription from RNA polymerase II promoter	1	1	B9J08_002096,	100.0	21.97	inf	0.0455128205129	0.437384630401	1.0
GO:0034217	ascospore wall chitin biosynthetic process	1	1	B9J08_005077,	100.0	21.97	inf	0.0455128205129	0.437384630401	1.0
GO:0097035	regulation of membrane lipid distribution	18	3	B9J08_000018,B9J08_000129,B9J08_003914,	16.7	3.66	4.24	0.0457753213945	0.437384630401	1.0
GO:0055074	calcium ion homeostasis	18	3	B9J08_000175,B9J08_000473,B9J08_003401,	16.7	3.66	4.24	0.0457753213945	0.437384630401	1.0
GO:0006874	cellular calcium ion homeostasis	18	3	B9J08_000175,B9J08_000473,B9J08_003401,	16.7	3.66	4.24	0.0457753213945	0.437384630401	1.0
GO:0055080	cation homeostasis	104	9	B9J08_000175,B9J08_000473,B9J08_002096,B9J08_002201,B9J08_002496,B9J08_003040,B9J08_003401,B9J08_003587,B9J08_005097,	8.7	1.9	2.03	0.0459799874272	0.437384630401	1.0
GO:0070987	error-free translesion synthesis	8	2	B9J08_001825,B9J08_002875,	25.0	5.49	7.05	0.0481587234915	0.444227740328	1.0
GO:0070588	calcium ion transmembrane transport	8	2	B9J08_000473,B9J08_003401,	25.0	5.49	7.05	0.0481587234915	0.444227740328	1.0
GO:0140115	export across plasma membrane	8	2	B9J08_000479,B9J08_003981,	25.0	5.49	7.05	0.0481587234915	0.444227740328	1.0
GO:0051090	regulation of DNA-binding transcription factor activity	8	2	B9J08_000029,B9J08_003195,	25.0	5.49	7.05	0.0481587234915	0.444227740328	1.0
GO:0046685	response to arsenic-containing substance	8	2	B9J08_002533,B9J08_003372,	25.0	5.49	7.05	0.0481587234915	0.444227740328	1.0
Molecular function
ID	Name	Bgd count	Result count	Result gene list	Pct of bgd	Fold enrichment	Odds ratio	P-value	Benjamini	Bonferroni
GO:0046914	transition metal ion binding	349	34	B9J08_000270,B9J08_000765,B9J08_001232,B9J08_001329,B9J08_001448,B9J08_001717,B9J08_001920,B9J08_002034,B9J08_002047,B9J08_002169,B9J08_002201,B9J08_002245,B9J08_002279,B9J08_002349,B9J08_002533,B9J08_002628,B9J08_002691,B9J08_002710,B9J08_002868,B9J08_003200,B9J08_003302,B9J08_003322,B9J08_003372,B9J08_003454,B9J08_003587,B9J08_003702,B9J08_003712,B9J08_004160,B9J08_005055,B9J08_005078,B9J08_005…	9.7	2.14	2.5	1.32524424224e-05	0.00421823945318	0.005552773375
GO:0005199	structural constituent of cell wall	5	4	B9J08_002560,B9J08_003910,B9J08_004200,B9J08_004786,	80.0	17.58	85.47	2.01347945259e-05	0.00421823945318	0.00843647890637
GO:0003700	DNA-binding transcription factor activity	155	18	B9J08_000270,B9J08_000684,B9J08_000765,B9J08_001232,B9J08_001717,B9J08_001920,B9J08_002096,B9J08_002169,B9J08_002279,B9J08_002423,B9J08_002628,B9J08_002710,B9J08_003372,B9J08_003712,B9J08_004167,B9J08_004171,B9J08_004870,B9J08_005317,	11.6	2.55	2.92	0.000198453777297	0.021456293355	0.0831521326873
GO:0008270	zinc ion binding	287	27	B9J08_000270,B9J08_000765,B9J08_001232,B9J08_001329,B9J08_001717,B9J08_001920,B9J08_002034,B9J08_002047,B9J08_002169,B9J08_002245,B9J08_002279,B9J08_002533,B9J08_002628,B9J08_002710,B9J08_002868,B9J08_003200,B9J08_003302,B9J08_003322,B9J08_003372,B9J08_003454,B9J08_003587,B9J08_003712,B9J08_004160,B9J08_005055,B9J08_005078,B9J08_005097,B9J08_005317,	9.4	2.07	2.35	0.000204833349451	0.021456293355	0.0858251734198
GO:0000981	DNA-binding transcription factor activity, RNA polymerase II-specific	122	15	B9J08_000270,B9J08_000684,B9J08_000765,B9J08_001232,B9J08_001920,B9J08_002096,B9J08_002169,B9J08_002279,B9J08_002423,B9J08_002628,B9J08_002710,B9J08_003372,B9J08_003712,B9J08_004167,B9J08_005317,	12.3	2.7	3.09	0.000367009229865	0.0307553734627	0.153776867313
GO:0005506	iron ion binding	47	8	B9J08_001448,B9J08_002201,B9J08_002349,B9J08_002691,B9J08_003702,B9J08_005097,B9J08_005101,B9J08_005230,	17.0	3.74	4.43	0.00109240891407	0.0762865558325	0.457719334995
GO:0046872	metal ion binding	617	43	B9J08_000018,B9J08_000175,B9J08_000270,B9J08_000765,B9J08_001232,B9J08_001329,B9J08_001448,B9J08_001717,B9J08_001825,B9J08_001920,B9J08_001930,B9J08_002034,B9J08_002047,B9J08_002169,B9J08_002201,B9J08_002245,B9J08_002279,B9J08_002349,B9J08_002463,B9J08_002533,B9J08_002628,B9J08_002691,B9J08_002710,B9J08_002868,B9J08_002876,B9J08_003200,B9J08_003302,B9J08_003322,B9J08_003372,B9J08_003401,B9J08_003…	7.0	1.53	1.72	0.00225262576567	0.123022477423	0.943850195815
GO:0140110	transcription regulator activity	206	19	B9J08_000270,B9J08_000684,B9J08_000765,B9J08_001232,B9J08_001717,B9J08_001920,B9J08_002096,B9J08_002169,B9J08_002279,B9J08_002423,B9J08_002628,B9J08_002710,B9J08_003075,B9J08_003372,B9J08_003712,B9J08_004167,B9J08_004171,B9J08_004870,B9J08_005317,	9.2	2.03	2.24	0.00234887785056	0.123022477423	0.984179819384
GO:0043169	cation binding	627	43	B9J08_000018,B9J08_000175,B9J08_000270,B9J08_000765,B9J08_001232,B9J08_001329,B9J08_001448,B9J08_001717,B9J08_001825,B9J08_001920,B9J08_001930,B9J08_002034,B9J08_002047,B9J08_002169,B9J08_002201,B9J08_002245,B9J08_002279,B9J08_002349,B9J08_002463,B9J08_002533,B9J08_002628,B9J08_002691,B9J08_002710,B9J08_002868,B9J08_002876,B9J08_003200,B9J08_003302,B9J08_003322,B9J08_003372,B9J08_003401,B9J08_003…	6.9	1.51	1.68	0.00307491762782	0.124428280448	1.0
GO:0001216	DNA-binding transcription activator activity	33	6	B9J08_000270,B9J08_002096,B9J08_002423,B9J08_002628,B9J08_003372,B9J08_004167,	18.2	3.99	4.77	0.00326661356786	0.124428280448	1.0
GO:0001228	DNA-binding transcription activator activity, RNA polymerase II-specific	33	6	B9J08_000270,B9J08_002096,B9J08_002423,B9J08_002628,B9J08_003372,B9J08_004167,	18.2	3.99	4.77	0.00326661356786	0.124428280448	1.0
GO:0004190	aspartic-type endopeptidase activity	16	4	B9J08_001546,B9J08_001958,B9J08_002149,B9J08_003911,	25.0	5.49	7.11	0.00492722539468	0.158808264644	1.0
GO:0070001	aspartic-type peptidase activity	16	4	B9J08_001546,B9J08_001958,B9J08_002149,B9J08_003911,	25.0	5.49	7.11	0.00492722539468	0.158808264644	1.0
GO:0022857	transmembrane transporter activity	357	27	B9J08_000018,B9J08_000175,B9J08_000368,B9J08_000473,B9J08_000479,B9J08_001362,B9J08_002168,B9J08_002239,B9J08_002480,B9J08_002481,B9J08_002588,B9J08_002659,B9J08_002886,B9J08_003040,B9J08_003401,B9J08_003703,B9J08_003981,B9J08_004243,B9J08_004475,B9J08_004513,B9J08_004533,B9J08_004633,B9J08_004775,B9J08_004797,B9J08_004830,B9J08_005172,B9J08_005568,	7.6	1.66	1.82	0.0055276776653	0.16543549584	1.0
GO:0005215	transporter activity	381	28	B9J08_000018,B9J08_000175,B9J08_000368,B9J08_000473,B9J08_000479,B9J08_001362,B9J08_002168,B9J08_002239,B9J08_002480,B9J08_002481,B9J08_002588,B9J08_002659,B9J08_002886,B9J08_003040,B9J08_003401,B9J08_003703,B9J08_003981,B9J08_004243,B9J08_004475,B9J08_004513,B9J08_004533,B9J08_004633,B9J08_004775,B9J08_004797,B9J08_004830,B9J08_004982,B9J08_005172,B9J08_005568,	7.3	1.61	1.76	0.00701023474434	0.195819223859	1.0
GO:0005484	SNAP receptor activity	19	4	B9J08_001091,B9J08_002165,B9J08_002401,B9J08_004691,	21.1	4.63	5.68	0.00942726002594	0.233308713235	1.0
GO:0000976	transcription cis-regulatory region binding	66	8	B9J08_000270,B9J08_000684,B9J08_000765,B9J08_002096,B9J08_002628,B9J08_003200,B9J08_003372,B9J08_004167,	12.1	2.66	2.97	0.00951516428947	0.233308713235	1.0
GO:0000987	cis-regulatory region sequence-specific DNA binding	54	7	B9J08_000270,B9J08_000765,B9J08_002096,B9J08_002628,B9J08_003200,B9J08_003372,B9J08_004167,	13.0	2.85	3.2	0.0104924043351	0.233308713235	1.0
GO:0001067	transcription regulatory region nucleic acid binding	68	8	B9J08_000270,B9J08_000684,B9J08_000765,B9J08_002096,B9J08_002628,B9J08_003200,B9J08_003372,B9J08_004167,	11.8	2.58	2.87	0.0113331007532	0.233308713235	1.0
GO:0005262	calcium channel activity	4	2	B9J08_000473,B9J08_003401,	50.0	10.99	21.16	0.0116412281549	0.233308713235	1.0
GO:0015085	calcium ion transmembrane transporter activity	11	3	B9J08_000175,B9J08_000473,B9J08_003401,	27.3	5.99	7.96	0.011693276797	0.233308713235	1.0
GO:0000977	RNA polymerase II transcription regulatory region sequence-specific DNA binding	47	6	B9J08_000270,B9J08_000684,B9J08_000765,B9J08_002628,B9J08_003372,B9J08_004167,	12.8	2.8	3.13	0.0186814121265	0.241390782214	1.0
GO:0016702	oxidoreductase activity, acting on single donors with incorporation of molecular oxygen, incorporation of two atoms of oxygen	6	2	B9J08_003702,B9J08_005101,	33.3	7.32	10.58	0.0273950036273	0.241390782214	1.0
GO:0016298	lipase activity	38	5	B9J08_000017,B9J08_002560,B9J08_003486,B9J08_004011,B9J08_004176,	13.2	2.89	3.23	0.0274946289284	0.241390782214	1.0
GO:0000978	RNA polymerase II cis-regulatory region sequence-specific DNA binding	38	5	B9J08_000270,B9J08_000765,B9J08_002628,B9J08_003372,B9J08_004167,	13.2	2.89	3.23	0.0274946289284	0.241390782214	1.0
GO:0043565	sequence-specific DNA binding	159	13	B9J08_000270,B9J08_000378,B9J08_000684,B9J08_000765,B9J08_001717,B9J08_002096,B9J08_002423,B9J08_002628,B9J08_003075,B9J08_003200,B9J08_003372,B9J08_004167,B9J08_004870,	8.2	1.8	1.92	0.028040150887	0.241390782214	1.0
GO:0008198	ferrous iron binding	7	2	B9J08_005097,B9J08_005101,	28.6	6.28	8.46	0.0372170642557	0.241390782214	1.0
GO:0033550	MAP kinase tyrosine phosphatase activity	1	1	B9J08_000307,	100.0	21.97	inf	0.0455128205129	0.241390782214	1.0
GO:0000034	adenine deaminase activity	1	1	B9J08_005078,	100.0	21.97	inf	0.0455128205129	0.241390782214	1.0
GO:0016966	nitric oxide reductase activity	1	1	B9J08_002691,	100.0	21.97	inf	0.0455128205129	0.241390782214	1.0
GO:0016682	oxidoreductase activity, acting on diphenols and related substances as donors, oxygen as acceptor	1	1	B9J08_001930,	100.0	21.97	inf	0.0455128205129	0.241390782214	1.0
GO:0015244	fluconazole transmembrane transporter activity	1	1	B9J08_003981,	100.0	21.97	inf	0.0455128205129	0.241390782214	1.0
GO:0015144	carbohydrate transmembrane transporter activity	1	1	B9J08_004797,	100.0	21.97	inf	0.0455128205129	0.241390782214	1.0
GO:0032794	GTPase activating protein binding	1	1	B9J08_001391,	100.0	21.97	inf	0.0455128205129	0.241390782214	1.0
GO:0016662	oxidoreductase activity, acting on other nitrogenous compounds as donors, cytochrome as acceptor	1	1	B9J08_002691,	100.0	21.97	inf	0.0455128205129	0.241390782214	1.0
GO:0047499	calcium-independent phospholipase A2 activity	1	1	B9J08_004011,	100.0	21.97	inf	0.0455128205129	0.241390782214	1.0
GO:0047812	D-amino-acid N-acetyltransferase activity	1	1	B9J08_002171,	100.0	21.97	inf	0.0455128205129	0.241390782214	1.0
GO:0048306	calcium-dependent protein binding	1	1	B9J08_002876,	100.0	21.97	inf	0.0455128205129	0.241390782214	1.0
GO:0140132	iron-sulfur cluster carrier activity	1	1	B9J08_005097,	100.0	21.97	inf	0.0455128205129	0.241390782214	1.0
GO:0017172	cysteine dioxygenase activity	1	1	B9J08_003702,	100.0	21.97	inf	0.0455128205129	0.241390782214	1.0
GO:0046547	trans-aconitate 3-methyltransferase activity	1	1	B9J08_002537,	100.0	21.97	inf	0.0455128205129	0.241390782214	1.0
GO:0052591	sn-glycerol-3-phosphate:ubiquinone-8 oxidoreductase activity	1	1	B9J08_001799,	100.0	21.97	inf	0.0455128205129	0.241390782214	1.0
GO:0070463	tubulin-dependent ATPase activity	1	1	B9J08_004970,	100.0	21.97	inf	0.0455128205129	0.241390782214	1.0
GO:0050613	delta14-sterol reductase activity	1	1	B9J08_003026,	100.0	21.97	inf	0.0455128205129	0.241390782214	1.0
GO:0052590	sn-glycerol-3-phosphate:ubiquinone oxidoreductase activity	1	1	B9J08_001799,	100.0	21.97	inf	0.0455128205129	0.241390782214	1.0
GO:0043424	protein histidine kinase binding	1	1	B9J08_004227,	100.0	21.97	inf	0.0455128205129	0.241390782214	1.0
GO:0017125	deoxycytidyl transferase activity	1	1	B9J08_002875,	100.0	21.97	inf	0.0455128205129	0.241390782214	1.0
GO:0017153	sodium:dicarboxylate symporter activity	1	1	B9J08_002588,	100.0	21.97	inf	0.0455128205129	0.241390782214	1.0
GO:0004352	glutamate dehydrogenase (NAD+) activity	1	1	B9J08_004192,	100.0	21.97	inf	0.0455128205129	0.241390782214	1.0
GO:0015292	uniporter activity	1	1	B9J08_004633,	100.0	21.97	inf	0.0455128205129	0.241390782214	1.0
GO:0003985	acetyl-CoA C-acetyltransferase activity	1	1	B9J08_003730,	100.0	21.97	inf	0.0455128205129	0.241390782214	1.0
GO:0004612	phosphoenolpyruvate carboxykinase (ATP) activity	1	1	B9J08_002669,	100.0	21.97	inf	0.0455128205129	0.241390782214	1.0
GO:0000334	3-hydroxyanthranilate 3,4-dioxygenase activity	1	1	B9J08_005101,	100.0	21.97	inf	0.0455128205129	0.241390782214	1.0
GO:0003977	UDP-N-acetylglucosamine diphosphorylase activity	1	1	B9J08_004381,	100.0	21.97	inf	0.0455128205129	0.241390782214	1.0
GO:0004343	glucosamine 6-phosphate N-acetyltransferase activity	1	1	B9J08_005328,	100.0	21.97	inf	0.0455128205129	0.241390782214	1.0
GO:0004421	hydroxymethylglutaryl-CoA synthase activity	1	1	B9J08_004500,	100.0	21.97	inf	0.0455128205129	0.241390782214	1.0
GO:0008398	sterol 14-demethylase activity	1	1	B9J08_001448,	100.0	21.97	inf	0.0455128205129	0.241390782214	1.0
GO:0015149	hexose transmembrane transporter activity	1	1	B9J08_004797,	100.0	21.97	inf	0.0455128205129	0.241390782214	1.0
GO:0000249	C-22 sterol desaturase activity	1	1	B9J08_002349,	100.0	21.97	inf	0.0455128205129	0.241390782214	1.0
GO:0004109	coproporphyrinogen oxidase activity	1	1	B9J08_001161,	100.0	21.97	inf	0.0455128205129	0.241390782214	1.0
GO:0004163	diphosphomevalonate decarboxylase activity	1	1	B9J08_001266,	100.0	21.97	inf	0.0455128205129	0.241390782214	1.0
GO:0004368	glycerol-3-phosphate dehydrogenase (quinone) activity	1	1	B9J08_001799,	100.0	21.97	inf	0.0455128205129	0.241390782214	1.0
GO:0004611	phosphoenolpyruvate carboxykinase activity	1	1	B9J08_002669,	100.0	21.97	inf	0.0455128205129	0.241390782214	1.0
GO:0004657	proline dehydrogenase activity	1	1	B9J08_002130,	100.0	21.97	inf	0.0455128205129	0.241390782214	1.0
GO:0004934	mating-type alpha-factor pheromone receptor activity	1	1	B9J08_002069,	100.0	21.97	inf	0.0455128205129	0.241390782214	1.0
GO:0005355	glucose transmembrane transporter activity	1	1	B9J08_004797,	100.0	21.97	inf	0.0455128205129	0.241390782214	1.0
GO:0008686	3,4-dihydroxy-2-butanone-4-phosphate synthase activity	1	1	B9J08_003916,	100.0	21.97	inf	0.0455128205129	0.241390782214	1.0
GO:0009916	alternative oxidase activity	1	1	B9J08_001930,	100.0	21.97	inf	0.0455128205129	0.241390782214	1.0
GO:0016453	C-acetyltransferase activity	1	1	B9J08_003730,	100.0	21.97	inf	0.0455128205129	0.241390782214	1.0
GO:0000319	sulfite transmembrane transporter activity	1	1	B9J08_003703,	100.0	21.97	inf	0.0455128205129	0.241390782214	1.0
GO:0001734	mRNA (N6-adenosine)-methyltransferase activity	1	1	B9J08_000146,	100.0	21.97	inf	0.0455128205129	0.241390782214	1.0
GO:0051119	sugar transmembrane transporter activity	1	1	B9J08_004797,	100.0	21.97	inf	0.0455128205129	0.241390782214	1.0
GO:0004506	squalene monooxygenase activity	1	1	B9J08_000261,	100.0	21.97	inf	0.0455128205129	0.241390782214	1.0
GO:0005353	fructose transmembrane transporter activity	1	1	B9J08_004797,	100.0	21.97	inf	0.0455128205129	0.241390782214	1.0
GO:0008936	nicotinamidase activity	1	1	B9J08_002122,	100.0	21.97	inf	0.0455128205129	0.241390782214	1.0
GO:0015145	monosaccharide transmembrane transporter activity	1	1	B9J08_004797,	100.0	21.97	inf	0.0455128205129	0.241390782214	1.0
GO:0015190	L-leucine transmembrane transporter activity	1	1	B9J08_001362,	100.0	21.97	inf	0.0455128205129	0.241390782214	1.0
GO:0016901	oxidoreductase activity, acting on the CH-OH group of donors, quinone or similar compound as acceptor	1	1	B9J08_001799,	100.0	21.97	inf	0.0455128205129	0.241390782214	1.0
GO:1990380	Lys48-specific deubiquitinase activity	1	1	B9J08_004586,	100.0	21.97	inf	0.0455128205129	0.241390782214	1.0
Cellular component
ID	Name	Bgd count	Result count	Result gene list	Pct of bgd	Fold enrichment	Odds ratio	P-value	Benjamini	Bonferroni
GO:0071944	cell periphery	390	38	B9J08_000473,B9J08_000987,B9J08_001080,B9J08_001340,B9J08_001347,B9J08_001391,B9J08_001817,B9J08_001901,B9J08_001958,B9J08_002047,B9J08_002069,B9J08_002188,B9J08_002401,B9J08_002560,B9J08_002588,B9J08_003364,B9J08_003401,B9J08_003486,B9J08_003575,B9J08_003703,B9J08_003910,B9J08_003914,B9J08_003981,B9J08_004065,B9J08_004083,B9J08_004200,B9J08_004388,B9J08_004410,B9J08_004460,B9J08_004513,B9J08_004…	9.7	2.14	2.54	3.74220018555e-06	0.00109272245418	0.00109272245418
GO:0031224	intrinsic component of membrane	1070	75	B9J08_000018,B9J08_000175,B9J08_000211,B9J08_000261,B9J08_000271,B9J08_000368,B9J08_000473,B9J08_000479,B9J08_000568,B9J08_000795,B9J08_001079,B9J08_001080,B9J08_001351,B9J08_001362,B9J08_001390,B9J08_001448,B9J08_001799,B9J08_001815,B9J08_001816,B9J08_001930,B9J08_001958,B9J08_002034,B9J08_002069,B9J08_002141,B9J08_002168,B9J08_002188,B9J08_002228,B9J08_002239,B9J08_002246,B9J08_002401,B9J08_002…	7.0	1.54	1.9	1.89643773785e-05	0.0019781741533	0.00553759819452
GO:0016021	integral component of membrane	1053	74	B9J08_000018,B9J08_000175,B9J08_000211,B9J08_000261,B9J08_000271,B9J08_000368,B9J08_000473,B9J08_000479,B9J08_000568,B9J08_000795,B9J08_001079,B9J08_001080,B9J08_001351,B9J08_001362,B9J08_001390,B9J08_001448,B9J08_001799,B9J08_001815,B9J08_001816,B9J08_001930,B9J08_002034,B9J08_002069,B9J08_002141,B9J08_002168,B9J08_002188,B9J08_002228,B9J08_002239,B9J08_002246,B9J08_002401,B9J08_002443,B9J08_002…	7.0	1.54	1.9	2.03237070544e-05	0.0019781741533	0.00593452245989
GO:0016020	membrane	1545	96	B9J08_000018,B9J08_000175,B9J08_000211,B9J08_000222,B9J08_000261,B9J08_000270,B9J08_000271,B9J08_000368,B9J08_000473,B9J08_000479,B9J08_000568,B9J08_000795,B9J08_000987,B9J08_001079,B9J08_001080,B9J08_001091,B9J08_001340,B9J08_001351,B9J08_001362,B9J08_001390,B9J08_001391,B9J08_001448,B9J08_001799,B9J08_001815,B9J08_001816,B9J08_001901,B9J08_001930,B9J08_001958,B9J08_002034,B9J08_002047,B9J08_002…	6.2	1.37	1.71	0.000117846163038	0.00860276990174	0.034411079607
GO:0005886	plasma membrane	224	22	B9J08_000473,B9J08_000987,B9J08_001080,B9J08_001391,B9J08_001958,B9J08_002047,B9J08_002069,B9J08_002188,B9J08_002401,B9J08_002588,B9J08_003401,B9J08_003486,B9J08_003575,B9J08_003703,B9J08_003914,B9J08_003981,B9J08_004065,B9J08_004513,B9J08_004691,B9J08_004775,B9J08_004797,B9J08_005077,	9.8	2.16	2.43	0.000453752463539	0.0264991438707	0.132495719353
GO:0005618	cell wall	45	8	B9J08_001901,B9J08_002560,B9J08_003364,B9J08_003910,B9J08_004200,B9J08_004388,B9J08_004410,B9J08_004786,	17.8	3.91	4.67	0.000809874287428	0.0393235341119	0.236483291929
GO:0030312	external encapsulating structure	46	8	B9J08_001901,B9J08_002560,B9J08_003364,B9J08_003910,B9J08_004200,B9J08_004388,B9J08_004410,B9J08_004786,	17.4	3.82	4.55	0.000942687461587	0.0393235341119	0.275264738783
GO:0009277	fungal-type cell wall	38	7	B9J08_001901,B9J08_002560,B9J08_003364,B9J08_004200,B9J08_004388,B9J08_004410,B9J08_004786,	18.4	4.05	4.86	0.00138401459437	0.0505165326943	0.404132261555
GO:0045121	membrane raft	17	3	B9J08_001340,B9J08_002401,B9J08_003575,	17.6	3.88	4.54	0.0394315559665	0.474633699635	1.0
GO:0098857	membrane microdomain	17	3	B9J08_001340,B9J08_002401,B9J08_003575,	17.6	3.88	4.54	0.0394315559665	0.474633699635	1.0
GO:0043657	host cell	103	9	B9J08_000270,B9J08_001232,B9J08_001920,B9J08_002169,B9J08_002279,B9J08_002628,B9J08_002710,B9J08_003712,B9J08_005317,	8.7	1.92	2.05	0.0436538012459	0.474633699635	1.0
GO:0033646	host intracellular part	103	9	B9J08_000270,B9J08_001232,B9J08_001920,B9J08_002169,B9J08_002279,B9J08_002628,B9J08_002710,B9J08_003712,B9J08_005317,	8.7	1.92	2.05	0.0436538012459	0.474633699635	1.0
GO:0033648	host intracellular membrane-bounded organelle	103	9	B9J08_000270,B9J08_001232,B9J08_001920,B9J08_002169,B9J08_002279,B9J08_002628,B9J08_002710,B9J08_003712,B9J08_005317,	8.7	1.92	2.05	0.0436538012459	0.474633699635	1.0
GO:0042025	host cell nucleus	103	9	B9J08_000270,B9J08_001232,B9J08_001920,B9J08_002169,B9J08_002279,B9J08_002628,B9J08_002710,B9J08_003712,B9J08_005317,	8.7	1.92	2.05	0.0436538012459	0.474633699635	1.0
GO:0033643	host cell part	103	9	B9J08_000270,B9J08_001232,B9J08_001920,B9J08_002169,B9J08_002279,B9J08_002628,B9J08_002710,B9J08_003712,B9J08_005317,	8.7	1.92	2.05	0.0436538012459	0.474633699635	1.0
GO:0018995	host cellular component	103	9	B9J08_000270,B9J08_001232,B9J08_001920,B9J08_002169,B9J08_002279,B9J08_002628,B9J08_002710,B9J08_003712,B9J08_005317,	8.7	1.92	2.05	0.0436538012459	0.474633699635	1.0
GO:0033647	host intracellular organelle	103	9	B9J08_000270,B9J08_001232,B9J08_001920,B9J08_002169,B9J08_002279,B9J08_002628,B9J08_002710,B9J08_003712,B9J08_005317,	8.7	1.92	2.05	0.0436538012459	0.474633699635	1.0
GO:0043656	host intracellular region	103	9	B9J08_000270,B9J08_001232,B9J08_001920,B9J08_002169,B9J08_002279,B9J08_002628,B9J08_002710,B9J08_003712,B9J08_005317,	8.7	1.92	2.05	0.0436538012459	0.474633699635	1.0
GO:0061493	central plaque of mitotic spindle pole body	1	1	B9J08_002876,	100.0	21.97	inf	0.0455128205129	0.474633699635	1.0
GO:0071597	cellular birth scar	1	1	B9J08_004200,	100.0	21.97	inf	0.0455128205129	0.474633699635	1.0
GO:0070056	prospore membrane leading edge	1	1	B9J08_002401,	100.0	21.97	inf	0.0455128205129	0.474633699635	1.0
GO:0030678	mitochondrial ribonuclease P complex	1	1	B9J08_004491,	100.0	21.97	inf	0.0455128205129	0.474633699635	1.0
GO:0016035	zeta DNA polymerase complex	1	1	B9J08_001825,	100.0	21.97	inf	0.0455128205129	0.474633699635	1.0
GO:0061576	acyl-CoA ceramide synthase complex	1	1	B9J08_004239,	100.0	21.97	inf	0.0455128205129	0.474633699635	1.0
GO:0005823	central plaque of spindle pole body	1	1	B9J08_002876,	100.0	21.97	inf	0.0455128205129	0.474633699635	1.0
GO:0005873	plus-end kinesin complex	1	1	B9J08_004970,	100.0	21.97	inf	0.0455128205129	0.474633699635	1.0
GO:0016938	kinesin I complex	1	1	B9J08_004970,	100.0	21.97	inf	0.0455128205129	0.474633699635	1.0
GO:0070057	prospore membrane spindle pole body attachment site	1	1	B9J08_002401,	100.0	21.97	inf	0.0455128205129	0.474633699635	1.0
KEGG
ID	Name	Bgd count	Result count	Result gene list	Pct of bgd	Fold enrichment	Odds ratio	P-value	Benjamini	Bonferroni
ec00590__PK__KEGG	Arachidonic acid metabolism	54	8	B9J08_001325,B9J08_001448,B9J08_002122,B9J08_002245,B9J08_002349,B9J08_003232,B9J08_003266,B9J08_003268,	14.8	3.07	3.7	0.003532	0.361136	0.45916
ec00780__PK__KEGG	Biotin metabolism	38	6	B9J08_000990,B9J08_001930,B9J08_002463,B9J08_003268,B9J08_003282,B9J08_004899,	15.8	3.27	3.92	0.00839468	0.361136	1
ec00905__PK__KEGG	Brassinosteroid biosynthesis	10	3	B9J08_001448,B9J08_002349,B9J08_002977,	30.0	6.21	8.74	0.0101925	0.361136	1
ec00363__PK__KEGG	Bisphenol degradation	65	8	B9J08_000267,B9J08_001448,B9J08_002245,B9J08_002349,B9J08_002560,B9J08_002977,B9J08_003268,B9J08_004011,	12.3	2.55	2.97	0.0111119	0.361136	1
ec00909__PK__KEGG	Sesquiterpenoid and triterpenoid biosynthesis	5	2	B9J08_000261,B9J08_001448,	40.0	8.28	13.45	0.0209697	0.375542	1
ec00100__PK__KEGG	Steroid biosynthesis	24	4	B9J08_000261,B9J08_001448,B9J08_002349,B9J08_003026,	16.7	3.45	4.1	0.0256535	0.375542	1
ec00591__PK__KEGG	Linoleic acid metabolism	37	5	B9J08_001448,B9J08_002122,B9J08_002245,B9J08_002349,B9J08_003268,	13.5	2.8	3.22	0.0299693	0.375542	1
ec00900__PK__KEGG	Terpenoid backbone biosynthesis	50	6	B9J08_000267,B9J08_001266,B9J08_002560,B9J08_003730,B9J08_004011,B9J08_004500,	12.0	2.48	2.83	0.0304602	0.375542	1
ec00073__PK__KEGG	Cutin, suberine and wax biosynthesis	15	3	B9J08_001448,B9J08_002122,B9J08_002977,	20.0	4.14	5.08	0.0324612	0.375542	1
ec00520__PK__KEGG	Amino sugar and nucleotide sugar metabolism	140	12	B9J08_001131,B9J08_002245,B9J08_002496,B9J08_002875,B9J08_002977,B9J08_003268,B9J08_003569,B9J08_004381,B9J08_005077,B9J08_005172,B9J08_005328,B9J08_005567,	8.6	1.77	2.0	0.0324714	0.375542	1
ec00365__PK__KEGG	Furfural degradation	38	5	B9J08_000267,B9J08_002245,B9J08_002560,B9J08_003268,B9J08_004011,	13.2	2.72	3.12	0.0332382	0.375542	1
ec00997__PK__KEGG	Biosynthesis of various other secondary metabolites	66	7	B9J08_001930,B9J08_002047,B9J08_002349,B9J08_002482,B9J08_002537,B9J08_004149,B9J08_004939,	10.6	2.19	2.47	0.0364974	0.375542	1
ec00051__PK__KEGG	Fructose and mannose metabolism	143	12	B9J08_000267,B9J08_001325,B9J08_002245,B9J08_002560,B9J08_003266,B9J08_003268,B9J08_003569,B9J08_003885,B9J08_004011,B9J08_004447,B9J08_005172,B9J08_005300,	8.4	1.74	1.95	0.0375542	0.375542	1
ec00531__PK__KEGG	Glycosaminoglycan degradation	7	2	B9J08_001901,B9J08_004410,	28.6	5.91	8.06	0.0413458	0.383925	1
ec00945__PK__KEGG	Stilbenoid, diarylheptanoid and gingerol biosynthesis	85	8	B9J08_001448,B9J08_002047,B9J08_002349,B9J08_002482,B9J08_002537,B9J08_002977,B9J08_003885,B9J08_004447,	9.4	1.95	2.17	0.0483811	0.40133	1
Species	Platform:	Type of genes	Criteria	Number of genes
C. auris	Candida Genome Database	downregulated	DEG; FC<-1.5	149
Biological process
GOID	GO_term	Cluster frequency	Background frequency	Corrected P-value	False discovery rate	Gene(s) annotated to the term	Directly Annotated GOID List
No significant ontology term can be found for input genes.
Molecular function
GOID	GO_term	Cluster frequency	Background frequency	Corrected P-value	False discovery rate	Gene(s) annotated to the term	Directly Annotated GOID List
16628	oxidoreductase activity, acting on the CH-CH group of donors, NAD or NADP as acceptor	4 out of 149 genes, 2.7%	16 out of 5417 background genes, 0.3%	0.09431	62.00%	B9J08_000487:B9J08_000949:B9J08_002479:B9J08_005027	10181:35925:32440:16156:20037:16631:16491:8670:3960
Cellular component
GOID	GO_term	Cluster frequency	Background frequency	Corrected P-value	False discovery rate	Gene(s) annotated to the term	Directly Annotated GOID List
5576	extracellular region	4 out of 149 genes, 2.7%	13 out of 5417 background genes, 0.2%	0.02980	5.00%	B9J08_000159:B9J08_001489:B9J08_002761:B9J08_003314	5935:9277:5576:30427:5886
Species	Platform:	Type of genes	Criteria	Number of genes
C. auris	FungiDB	downregulated	DEG; FC<-1.5	149
Biological process
ID	Name	Bgd count	Result count	Result gene list	Pct of bgd	Fold enrichment	Odds ratio	P-value	Benjamini	Bonferroni
GO:0006772	thiamine metabolic process	6	3	B9J08_000668,B9J08_001489,B9J08_004450,	50.0	20.35	40.73	0.000273945574214	0.0993509282483	0.298052784745
GO:0042724	thiamine-containing compound biosynthetic process	6	3	B9J08_000668,B9J08_001489,B9J08_004450,	50.0	20.35	40.73	0.000273945574214	0.0993509282483	0.298052784745
GO:0042723	thiamine-containing compound metabolic process	6	3	B9J08_000668,B9J08_001489,B9J08_004450,	50.0	20.35	40.73	0.000273945574214	0.0993509282483	0.298052784745
GO:0044272	sulfur compound biosynthetic process	61	7	B9J08_000668,B9J08_000820,B9J08_001489,B9J08_001670,B9J08_001884,B9J08_003514,B9J08_004450,	11.5	4.67	5.41	0.00065616488203	0.178476847912	0.713907391649
GO:0042357	thiamine diphosphate metabolic process	3	2	B9J08_000668,B9J08_004450,	66.7	27.13	80.78	0.00176715382192	0.26058602738	1.0
GO:0009229	thiamine diphosphate biosynthetic process	3	2	B9J08_000668,B9J08_004450,	66.7	27.13	80.78	0.00176715382192	0.26058602738	1.0
GO:0034308	primary alcohol metabolic process	11	3	B9J08_000668,B9J08_001489,B9J08_004450,	27.3	11.1	15.26	0.00206525898243	0.26058602738	1.0
GO:0006641	triglyceride metabolic process	13	3	B9J08_001682,B9J08_002361,B9J08_004096,	23.1	9.39	12.2	0.0034534996927	0.26058602738	1.0
GO:0071265	L-methionine biosynthetic process	13	3	B9J08_000820,B9J08_001670,B9J08_003514,	23.1	9.39	12.2	0.0034534996927	0.26058602738	1.0
GO:0006639	acylglycerol metabolic process	13	3	B9J08_001682,B9J08_002361,B9J08_004096,	23.1	9.39	12.2	0.0034534996927	0.26058602738	1.0
GO:0007120	axial cellular bud site selection	13	3	B9J08_000228,B9J08_003954,B9J08_004383,	23.1	9.39	12.2	0.0034534996927	0.26058602738	1.0
GO:0033353	S-adenosylmethionine cycle	4	2	B9J08_000820,B9J08_001670,	50.0	20.35	40.38	0.00347749943634	0.26058602738	1.0
GO:0019284	L-methionine salvage from S-adenosylmethionine	4	2	B9J08_000820,B9J08_001670,	50.0	20.35	40.38	0.00347749943634	0.26058602738	1.0
GO:0010696	positive regulation of mitotic spindle pole body separation	4	2	B9J08_003424,B9J08_004162,	50.0	20.35	40.38	0.00347749943634	0.26058602738	1.0
GO:0006638	neutral lipid metabolic process	14	3	B9J08_001682,B9J08_002361,B9J08_004096,	21.4	8.72	11.09	0.00431727077783	0.26058602738	1.0
GO:1901900	regulation of protein localization to cell division site	5	2	B9J08_003424,B9J08_005249,	40.0	16.28	26.91	0.00570285074466	0.26058602738	1.0
GO:0019933	cAMP-mediated signaling	5	2	B9J08_002549,B9J08_002788,	40.0	16.28	26.91	0.00570285074466	0.26058602738	1.0
GO:0009228	thiamine biosynthetic process	5	2	B9J08_001489,B9J08_004450,	40.0	16.28	26.91	0.00570285074466	0.26058602738	1.0
GO:0019935	cyclic-nucleotide-mediated signaling	5	2	B9J08_002549,B9J08_002788,	40.0	16.28	26.91	0.00570285074466	0.26058602738	1.0
GO:0000079	regulation of cyclin-dependent protein serine/threonine kinase activity	16	3	B9J08_000422,B9J08_004162,B9J08_004946,	18.8	7.63	9.38	0.00640842666446	0.26058602738	1.0
GO:1904029	regulation of cyclin-dependent protein kinase activity	16	3	B9J08_000422,B9J08_004162,B9J08_004946,	18.8	7.63	9.38	0.00640842666446	0.26058602738	1.0
GO:0055114	obsolete oxidation-reduction process	245	13	B9J08_000144,B9J08_000487,B9J08_000701,B9J08_001106,B9J08_001182,B9J08_002479,B9J08_003088,B9J08_003437,B9J08_003709,B9J08_004559,B9J08_004886,B9J08_005027,B9J08_005548,	5.3	2.16	2.38	0.00661256788118	0.26058602738	1.0
GO:0006310	DNA recombination	118	8	B9J08_000852,B9J08_000904,B9J08_001248,B9J08_003424,B9J08_003761,B9J08_003938,B9J08_004162,B9J08_004425,	6.8	2.76	3.03	0.00804928550025	0.26058602738	1.0
GO:0045859	regulation of protein kinase activity	33	4	B9J08_000422,B9J08_004162,B9J08_004605,B9J08_004946,	12.1	4.93	5.64	0.00816964888381	0.26058602738	1.0
GO:0043007	maintenance of rDNA	6	2	B9J08_000852,B9J08_003761,	33.3	13.57	20.18	0.00841730332984	0.26058602738	1.0
GO:0046464	acylglycerol catabolic process	6	2	B9J08_002361,B9J08_004096,	33.3	13.57	20.18	0.00841730332984	0.26058602738	1.0
GO:0034309	primary alcohol biosynthetic process	6	2	B9J08_001489,B9J08_004450,	33.3	13.57	20.18	0.00841730332984	0.26058602738	1.0
GO:0010695	regulation of mitotic spindle pole body separation	6	2	B9J08_003424,B9J08_004162,	33.3	13.57	20.18	0.00841730332984	0.26058602738	1.0
GO:0019433	triglyceride catabolic process	6	2	B9J08_002361,B9J08_004096,	33.3	13.57	20.18	0.00841730332984	0.26058602738	1.0
GO:0046500	S-adenosylmethionine metabolic process	6	2	B9J08_000820,B9J08_001670,	33.3	13.57	20.18	0.00841730332984	0.26058602738	1.0
GO:0044242	cellular lipid catabolic process	34	4	B9J08_000147,B9J08_002361,B9J08_004010,B9J08_004096,	11.8	4.79	5.45	0.0090866055859	0.26058602738	1.0
GO:1902806	regulation of cell cycle G1/S phase transition	19	3	B9J08_000422,B9J08_004162,B9J08_004946,	15.8	6.43	7.62	0.0105108356477	0.26058602738	1.0
GO:2000045	regulation of G1/S transition of mitotic cell cycle	19	3	B9J08_000422,B9J08_004162,B9J08_004946,	15.8	6.43	7.62	0.0105108356477	0.26058602738	1.0
GO:0009110	vitamin biosynthetic process	36	4	B9J08_000668,B9J08_001489,B9J08_001884,B9J08_004450,	11.1	4.52	5.1	0.0111163128107	0.26058602738	1.0
GO:0042364	water-soluble vitamin biosynthetic process	36	4	B9J08_000668,B9J08_001489,B9J08_001884,B9J08_004450,	11.1	4.52	5.1	0.0111163128107	0.26058602738	1.0
GO:0046461	neutral lipid catabolic process	7	2	B9J08_002361,B9J08_004096,	28.6	11.63	16.14	0.0115958959465	0.26058602738	1.0
GO:0007232	osmosensory signaling pathway via Sho1 osmosensor	7	2	B9J08_000159,B9J08_005331,	28.6	11.63	16.14	0.0115958959465	0.26058602738	1.0
GO:0071900	regulation of protein serine/threonine kinase activity	20	3	B9J08_000422,B9J08_004162,B9J08_004946,	15.0	6.1	7.17	0.0121474846749	0.26058602738	1.0
GO:0006767	water-soluble vitamin metabolic process	37	4	B9J08_000668,B9J08_001489,B9J08_001884,B9J08_004450,	10.8	4.4	4.95	0.0122323022135	0.26058602738	1.0
GO:0006766	vitamin metabolic process	37	4	B9J08_000668,B9J08_001489,B9J08_001884,B9J08_004450,	10.8	4.4	4.95	0.0122323022135	0.26058602738	1.0
GO:0015698	inorganic anion transport	21	3	B9J08_000995,B9J08_001464,B9J08_002202,	14.3	5.81	6.77	0.013922277182	0.26058602738	1.0
GO:1901992	positive regulation of mitotic cell cycle phase transition	39	4	B9J08_000422,B9J08_003424,B9J08_004946,B9J08_005249,	10.3	4.17	4.66	0.0146739844775	0.26058602738	1.0
GO:0043549	regulation of kinase activity	39	4	B9J08_000422,B9J08_004162,B9J08_004605,B9J08_004946,	10.3	4.17	4.66	0.0146739844775	0.26058602738	1.0
GO:0006817	phosphate ion transport	8	2	B9J08_001464,B9J08_002202,	25.0	10.17	13.45	0.0152145804573	0.26058602738	1.0
GO:0043102	amino acid salvage	8	2	B9J08_000820,B9J08_001670,	25.0	10.17	13.45	0.0152145804573	0.26058602738	1.0
GO:0071267	L-methionine salvage	8	2	B9J08_000820,B9J08_001670,	25.0	10.17	13.45	0.0152145804573	0.26058602738	1.0
GO:0006828	manganese ion transport	8	2	B9J08_001464,B9J08_002258,	25.0	10.17	13.45	0.0152145804573	0.26058602738	1.0
GO:0046827	positive regulation of protein export from nucleus	8	2	B9J08_002788,B9J08_003424,	25.0	10.17	13.45	0.0152145804573	0.26058602738	1.0
GO:0050667	homocysteine metabolic process	8	2	B9J08_000820,B9J08_003514,	25.0	10.17	13.45	0.0152145804573	0.26058602738	1.0
GO:1990414	replication-born double-strand break repair via sister chromatid exchange	8	2	B9J08_000852,B9J08_001248,	25.0	10.17	13.45	0.0152145804573	0.26058602738	1.0
GO:0097271	protein localization to bud neck	8	2	B9J08_004383,B9J08_004605,	25.0	10.17	13.45	0.0152145804573	0.26058602738	1.0
GO:0072528	pyrimidine-containing compound biosynthetic process	22	3	B9J08_000668,B9J08_001489,B9J08_004450,	13.6	5.55	6.41	0.015836733776	0.26058602738	1.0
GO:0000282	cellular bud site selection	22	3	B9J08_000228,B9J08_003954,B9J08_004383,	13.6	5.55	6.41	0.015836733776	0.26058602738	1.0
GO:0009086	methionine biosynthetic process	23	3	B9J08_000820,B9J08_001670,B9J08_003514,	13.0	5.31	6.09	0.0178920003372	0.26058602738	1.0
GO:0001402	signal transduction involved in filamentous growth	9	2	B9J08_000159,B9J08_005331,	22.2	9.04	11.52	0.0192501926601	0.26058602738	1.0
GO:0000281	mitotic cytokinesis	64	5	B9J08_000228,B9J08_003954,B9J08_004339,B9J08_004383,B9J08_004605,	7.8	3.18	3.47	0.0197845524216	0.26058602738	1.0
GO:0007114	cell budding	43	4	B9J08_000228,B9J08_003954,B9J08_004383,B9J08_005249,	9.3	3.79	4.18	0.0204320833269	0.26058602738	1.0
GO:1901989	positive regulation of cell cycle phase transition	43	4	B9J08_000422,B9J08_003424,B9J08_004946,B9J08_005249,	9.3	3.79	4.18	0.0204320833269	0.26058602738	1.0
GO:0045931	positive regulation of mitotic cell cycle	43	4	B9J08_000422,B9J08_003424,B9J08_004946,B9J08_005249,	9.3	3.79	4.18	0.0204320833269	0.26058602738	1.0
GO:0061640	cytoskeleton-dependent cytokinesis	65	5	B9J08_000228,B9J08_003954,B9J08_004339,B9J08_004383,B9J08_004605,	7.7	3.13	3.41	0.021024791688	0.26058602738	1.0
GO:0016042	lipid catabolic process	44	4	B9J08_000147,B9J08_002361,B9J08_004010,B9J08_004096,	9.1	3.7	4.08	0.0220602639358	0.26058602738	1.0
GO:0006555	methionine metabolic process	25	3	B9J08_000820,B9J08_001670,B9J08_003514,	12.0	4.88	5.53	0.022427805856	0.26058602738	1.0
GO:0006790	sulfur compound metabolic process	116	7	B9J08_000668,B9J08_000820,B9J08_001489,B9J08_001670,B9J08_001884,B9J08_003514,B9J08_004450,	6.0	2.46	2.65	0.0232336146921	0.26058602738	1.0
GO:0046503	glycerolipid catabolic process	10	2	B9J08_002361,B9J08_004096,	20.0	8.14	10.08	0.0236804239755	0.26058602738	1.0
GO:0046825	regulation of protein export from nucleus	10	2	B9J08_002788,B9J08_003424,	20.0	8.14	10.08	0.0236804239755	0.26058602738	1.0
GO:0010971	positive regulation of G2/M transition of mitotic cell cycle	10	2	B9J08_003424,B9J08_005249,	20.0	8.14	10.08	0.0236804239755	0.26058602738	1.0
GO:0051301	cell division	144	8	B9J08_000228,B9J08_002720,B9J08_002761,B9J08_003954,B9J08_004339,B9J08_004383,B9J08_004605,B9J08_005249,	5.6	2.26	2.43	0.0244857017976	0.26058602738	1.0
GO:0106011	regulation of protein localization to medial cortex	1	1	B9J08_005249,	100.0	40.7	inf	0.0245726495727	0.26058602738	1.0
GO:0120046	regulation of protein localization to medial cortical node	1	1	B9J08_005249,	100.0	40.7	inf	0.0245726495727	0.26058602738	1.0
GO:0071268	homocysteine biosynthetic process	1	1	B9J08_003514,	100.0	40.7	inf	0.0245726495727	0.26058602738	1.0
GO:0032043	mitochondrial DNA catabolic process	1	1	B9J08_005391,	100.0	40.7	inf	0.0245726495727	0.26058602738	1.0
GO:0045793	positive regulation of cell size	1	1	B9J08_003424,	100.0	40.7	inf	0.0245726495727	0.26058602738	1.0
GO:0140434	positive regulation of protein localization to meiotic spindle pole body	1	1	B9J08_003424,	100.0	40.7	inf	0.0245726495727	0.26058602738	1.0
GO:1903353	regulation of nucleus organization	1	1	B9J08_003424,	100.0	40.7	inf	0.0245726495727	0.26058602738	1.0
GO:1900062	obsolete regulation of replicative cell aging	1	1	B9J08_001464,	100.0	40.7	inf	0.0245726495727	0.26058602738	1.0
GO:0044718	siderophore transmembrane transport	1	1	B9J08_002110,	100.0	40.7	inf	0.0245726495727	0.26058602738	1.0
GO:0110083	positive regulation of protein localization to cell division site involved in mitotic actomyosin contractile ring assembly	1	1	B9J08_003424,	100.0	40.7	inf	0.0245726495727	0.26058602738	1.0
GO:1904776	regulation of protein localization to cell cortex	1	1	B9J08_005249,	100.0	40.7	inf	0.0245726495727	0.26058602738	1.0
GO:0046041	ITP metabolic process	1	1	B9J08_001345,	100.0	40.7	inf	0.0245726495727	0.26058602738	1.0
GO:0071269	L-homocysteine biosynthetic process	1	1	B9J08_003514,	100.0	40.7	inf	0.0245726495727	0.26058602738	1.0
GO:1902416	positive regulation of mRNA binding	1	1	B9J08_004627,	100.0	40.7	inf	0.0245726495727	0.26058602738	1.0
GO:1902365	positive regulation of protein localization to spindle pole body	1	1	B9J08_003424,	100.0	40.7	inf	0.0245726495727	0.26058602738	1.0
GO:0120047	positive regulation of protein localization to medial cortical node	1	1	B9J08_005249,	100.0	40.7	inf	0.0245726495727	0.26058602738	1.0
GO:0106012	positive regulation of protein localization to medial cortex	1	1	B9J08_005249,	100.0	40.7	inf	0.0245726495727	0.26058602738	1.0
GO:1990813	meiotic centromeric cohesion protection	1	1	B9J08_003424,	100.0	40.7	inf	0.0245726495727	0.26058602738	1.0
GO:0000186	obsolete activation of MAPKK activity	1	1	B9J08_005331,	100.0	40.7	inf	0.0245726495727	0.26058602738	1.0
GO:0009214	cyclic nucleotide catabolic process	1	1	B9J08_002549,	100.0	40.7	inf	0.0245726495727	0.26058602738	1.0
GO:1902415	regulation of mRNA binding	1	1	B9J08_004627,	100.0	40.7	inf	0.0245726495727	0.26058602738	1.0
GO:0140433	regulation of protein localization to meiotic spindle pole body	1	1	B9J08_003424,	100.0	40.7	inf	0.0245726495727	0.26058602738	1.0
GO:0035875	maintenance of meiotic sister chromatid cohesion, centromeric	1	1	B9J08_003424,	100.0	40.7	inf	0.0245726495727	0.26058602738	1.0
GO:0110082	regulation of protein localization to cell division site involved in mitotic actomyosin contractile ring assembly	1	1	B9J08_003424,	100.0	40.7	inf	0.0245726495727	0.26058602738	1.0
GO:0097044	histone H3-K56 acetylation in response to DNA damage	1	1	B9J08_000852,	100.0	40.7	inf	0.0245726495727	0.26058602738	1.0
GO:0090306	meiotic spindle assembly	1	1	B9J08_003424,	100.0	40.7	inf	0.0245726495727	0.26058602738	1.0
GO:0046521	sphingoid catabolic process	1	1	B9J08_000147,	100.0	40.7	inf	0.0245726495727	0.26058602738	1.0
GO:0001561	fatty acid alpha-oxidation	1	1	B9J08_000147,	100.0	40.7	inf	0.0245726495727	0.26058602738	1.0
GO:0035405	histone-threonine phosphorylation	1	1	B9J08_005331,	100.0	40.7	inf	0.0245726495727	0.26058602738	1.0
GO:0070194	synaptonemal complex disassembly	1	1	B9J08_003424,	100.0	40.7	inf	0.0245726495727	0.26058602738	1.0
GO:1904778	positive regulation of protein localization to cell cortex	1	1	B9J08_005249,	100.0	40.7	inf	0.0245726495727	0.26058602738	1.0
GO:0010689	negative regulation of ribosomal protein gene transcription from RNA polymerase II promoter in response to chemical stimulus	1	1	B9J08_002208,	100.0	40.7	inf	0.0245726495727	0.26058602738	1.0
GO:0015891	siderophore transport	1	1	B9J08_002110,	100.0	40.7	inf	0.0245726495727	0.26058602738	1.0
GO:0006198	cAMP catabolic process	1	1	B9J08_002549,	100.0	40.7	inf	0.0245726495727	0.26058602738	1.0
GO:0000713	meiotic heteroduplex formation	1	1	B9J08_004425,	100.0	40.7	inf	0.0245726495727	0.26058602738	1.0
GO:0072527	pyrimidine-containing compound metabolic process	26	3	B9J08_000668,B9J08_001489,B9J08_004450,	11.5	4.7	5.29	0.0249089584996	0.26058602738	1.0
GO:1903829	positive regulation of protein localization	26	3	B9J08_002788,B9J08_003424,B9J08_005249,	11.5	4.7	5.29	0.0249089584996	0.26058602738	1.0
GO:0000097	sulfur amino acid biosynthetic process	27	3	B9J08_000820,B9J08_001670,B9J08_003514,	11.1	4.52	5.07	0.02753218832	0.285285913259	1.0
GO:0019954	asexual reproduction	70	5	B9J08_000228,B9J08_002788,B9J08_003954,B9J08_004383,B9J08_005249,	7.1	2.91	3.15	0.0279861366635	0.286947850404	1.0
GO:0007089	traversing start control point of mitotic cell cycle	11	2	B9J08_000422,B9J08_004946,	18.2	7.4	8.96	0.0284837939739	0.286947850404	1.0
GO:1902751	positive regulation of cell cycle G2/M phase transition	11	2	B9J08_003424,B9J08_005249,	18.2	7.4	8.96	0.0284837939739	0.286947850404	1.0
GO:1900087	positive regulation of G1/S transition of mitotic cell cycle	12	2	B9J08_000422,B9J08_004946,	16.7	6.78	8.06	0.0336396237203	0.332726460069	1.0
GO:1902808	positive regulation of cell cycle G1/S phase transition	12	2	B9J08_000422,B9J08_004946,	16.7	6.78	8.06	0.0336396237203	0.332726460069	1.0
GO:0022402	cell cycle process	404	16	B9J08_000228,B9J08_000422,B9J08_001248,B9J08_002073,B9J08_002720,B9J08_003424,B9J08_003761,B9J08_003954,B9J08_004162,B9J08_004339,B9J08_004383,B9J08_004425,B9J08_004605,B9J08_004946,B9J08_005249,B9J08_005354,	4.0	1.61	1.74	0.0369103740614	0.34522031416	1.0
GO:0051338	regulation of transferase activity	52	4	B9J08_000422,B9J08_004162,B9J08_004605,B9J08_004946,	7.7	3.13	3.39	0.0379212434049	0.34522031416	1.0
GO:0035023	regulation of Rho protein signal transduction	13	2	B9J08_000228,B9J08_003424,	15.4	6.26	7.33	0.0391280099067	0.34522031416	1.0
GO:0019932	second-messenger-mediated signaling	13	2	B9J08_002549,B9J08_002788,	15.4	6.26	7.33	0.0391280099067	0.34522031416	1.0
GO:0010525	regulation of transposition, RNA-mediated	13	2	B9J08_000852,B9J08_005331,	15.4	6.26	7.33	0.0391280099067	0.34522031416	1.0
GO:0000910	cytokinesis	77	5	B9J08_000228,B9J08_003954,B9J08_004339,B9J08_004383,B9J08_004605,	6.5	2.64	2.84	0.0399588103523	0.34522031416	1.0
GO:0030010	establishment of cell polarity	53	4	B9J08_000159,B9J08_000228,B9J08_003954,B9J08_004383,	7.5	3.07	3.32	0.0402651379919	0.34522031416	1.0
GO:0043455	regulation of secondary metabolic process	14	2	B9J08_002788,B9J08_005331,	14.3	5.81	6.72	0.0449297997616	0.34522031416	1.0
GO:0010528	regulation of transposition	14	2	B9J08_000852,B9J08_005331,	14.3	5.81	6.72	0.0449297997616	0.34522031416	1.0
GO:1900376	regulation of secondary metabolite biosynthetic process	14	2	B9J08_002788,B9J08_005331,	14.3	5.81	6.72	0.0449297997616	0.34522031416	1.0
GO:0001932	regulation of protein phosphorylation	55	4	B9J08_000422,B9J08_004162,B9J08_004605,B9J08_004946,	7.3	2.96	3.19	0.0451960230649	0.34522031416	1.0
GO:0000041	transition metal ion transport	33	3	B9J08_001464,B9J08_002110,B9J08_002258,	9.1	3.7	4.05	0.0462151649088	0.34522031416	1.0
GO:1903047	mitotic cell cycle process	255	11	B9J08_000228,B9J08_000422,B9J08_001248,B9J08_003424,B9J08_003761,B9J08_003954,B9J08_004162,B9J08_004339,B9J08_004383,B9J08_004605,B9J08_005249,	4.3	1.76	1.87	0.0473835258184	0.34522031416	1.0
GO:0090068	positive regulation of cell cycle process	81	5	B9J08_000422,B9J08_003424,B9J08_004162,B9J08_004946,B9J08_005249,	6.2	2.51	2.68	0.0480123558421	0.34522031416	1.0
GO:0010691	negative regulation of ribosomal protein gene transcription from RNA polymerase II promoter in response to nutrient levels	2	1	B9J08_002208,	50.0	20.35	40.04	0.0485466066787	0.34522031416	1.0
GO:1904377	positive regulation of protein localization to cell periphery	2	1	B9J08_005249,	50.0	20.35	40.04	0.0485466066787	0.34522031416	1.0
GO:0006266	DNA ligation	2	1	B9J08_000904,	50.0	20.35	40.04	0.0485466066787	0.34522031416	1.0
GO:0055090	acylglycerol homeostasis	2	1	B9J08_001682,	50.0	20.35	40.04	0.0485466066787	0.34522031416	1.0
GO:1902116	negative regulation of organelle assembly	2	1	B9J08_002788,	50.0	20.35	40.04	0.0485466066787	0.34522031416	1.0
GO:0006264	mitochondrial DNA replication	2	1	B9J08_005391,	50.0	20.35	40.04	0.0485466066787	0.34522031416	1.0
GO:0006654	phosphatidic acid biosynthetic process	2	1	B9J08_002361,	50.0	20.35	40.04	0.0485466066787	0.34522031416	1.0
GO:0006172	ADP biosynthetic process	2	1	B9J08_001345,	50.0	20.35	40.04	0.0485466066787	0.34522031416	1.0
GO:0097080	plasma membrane selenite transport	2	1	B9J08_001464,	50.0	20.35	40.04	0.0485466066787	0.34522031416	1.0
GO:0001193	maintenance of transcriptional fidelity during DNA-templated transcription elongation from RNA polymerase II promoter	2	1	B9J08_002787,	50.0	20.35	40.04	0.0485466066787	0.34522031416	1.0
GO:0046473	phosphatidic acid metabolic process	2	1	B9J08_002361,	50.0	20.35	40.04	0.0485466066787	0.34522031416	1.0
GO:1900760	negative regulation of sterigmatocystin biosynthetic process	2	1	B9J08_002788,	50.0	20.35	40.04	0.0485466066787	0.34522031416	1.0
GO:0046443	FAD metabolic process	2	1	B9J08_000487,	50.0	20.35	40.04	0.0485466066787	0.34522031416	1.0
GO:0072387	flavin adenine dinucleotide metabolic process	2	1	B9J08_000487,	50.0	20.35	40.04	0.0485466066787	0.34522031416	1.0
GO:0046058	cAMP metabolic process	2	1	B9J08_002549,	50.0	20.35	40.04	0.0485466066787	0.34522031416	1.0
GO:0070328	triglyceride homeostasis	2	1	B9J08_001682,	50.0	20.35	40.04	0.0485466066787	0.34522031416	1.0
GO:0051103	DNA ligation involved in DNA repair	2	1	B9J08_000904,	50.0	20.35	40.04	0.0485466066787	0.34522031416	1.0
GO:0046039	GTP metabolic process	2	1	B9J08_001345,	50.0	20.35	40.04	0.0485466066787	0.34522031416	1.0
GO:1900377	negative regulation of secondary metabolite biosynthetic process	2	1	B9J08_002788,	50.0	20.35	40.04	0.0485466066787	0.34522031416	1.0
GO:0035356	cellular triglyceride homeostasis	2	1	B9J08_001682,	50.0	20.35	40.04	0.0485466066787	0.34522031416	1.0
GO:0010607	negative regulation of cytoplasmic mRNA processing body assembly	2	1	B9J08_002788,	50.0	20.35	40.04	0.0485466066787	0.34522031416	1.0
GO:0051754	meiotic sister chromatid cohesion, centromeric	2	1	B9J08_003424,	50.0	20.35	40.04	0.0485466066787	0.34522031416	1.0
GO:0010514	induction of conjugation with cellular fusion	2	1	B9J08_005331,	50.0	20.35	40.04	0.0485466066787	0.34522031416	1.0
GO:0019413	acetate biosynthetic process	2	1	B9J08_003088,	50.0	20.35	40.04	0.0485466066787	0.34522031416	1.0
GO:0016036	cellular response to phosphate starvation	2	1	B9J08_001332,	50.0	20.35	40.04	0.0485466066787	0.34522031416	1.0
GO:0046498	S-adenosylhomocysteine metabolic process	2	1	B9J08_000820,	50.0	20.35	40.04	0.0485466066787	0.34522031416	1.0
GO:0097043	histone H3-K56 acetylation	2	1	B9J08_000852,	50.0	20.35	40.04	0.0485466066787	0.34522031416	1.0
GO:0034090	maintenance of meiotic sister chromatid cohesion	2	1	B9J08_003424,	50.0	20.35	40.04	0.0485466066787	0.34522031416	1.0
GO:2000766	negative regulation of cytoplasmic translation	2	1	B9J08_002788,	50.0	20.35	40.04	0.0485466066787	0.34522031416	1.0
Molecular function
ID	Name	Bgd count	Result count	Result gene list	Pct of bgd	Fold enrichment	Odds ratio	P-value	Benjamini	Bonferroni
GO:0016628	oxidoreductase activity, acting on the CH-CH group of donors, NAD or NADP as acceptor	11	3	B9J08_000487,B9J08_002479,B9J08_005027,	27.3	11.1	15.26	0.00206525898243	0.215840840841	0.67120916929
GO:0051920	peroxiredoxin activity	5	2	B9J08_001106,B9J08_003437,	40.0	16.28	26.91	0.00570285074466	0.215840840841	1.0
GO:0005384	manganese ion transmembrane transporter activity	5	2	B9J08_001464,B9J08_002258,	40.0	16.28	26.91	0.00570285074466	0.215840840841	1.0
GO:0005315	inorganic phosphate transmembrane transporter activity	6	2	B9J08_001464,B9J08_002202,	33.3	13.57	20.18	0.00841730332984	0.215840840841	1.0
GO:0016538	cyclin-dependent protein serine/threonine kinase regulator activity	18	3	B9J08_000422,B9J08_004162,B9J08_004946,	16.7	6.78	8.12	0.00901041150632	0.215840840841	1.0
GO:0020037	heme binding	35	4	B9J08_000487,B9J08_001182,B9J08_004823,B9J08_005548,	11.4	4.65	5.27	0.0100682724647	0.215840840841	1.0
GO:0046906	tetrapyrrole binding	35	4	B9J08_000487,B9J08_001182,B9J08_004823,B9J08_005548,	11.4	4.65	5.27	0.0100682724647	0.215840840841	1.0
GO:0004017	adenylate kinase activity	7	2	B9J08_001344,B9J08_001345,	28.6	11.63	16.14	0.0115958959465	0.215840840841	1.0
GO:0016491	oxidoreductase activity	360	16	B9J08_000144,B9J08_000147,B9J08_000487,B9J08_000701,B9J08_001106,B9J08_001182,B9J08_001733,B9J08_002361,B9J08_002479,B9J08_003088,B9J08_003437,B9J08_003709,B9J08_004559,B9J08_004886,B9J08_005027,B9J08_005548,	4.4	1.81	1.98	0.0140203463732	0.215840840841	1.0
GO:0050145	nucleoside monophosphate kinase activity	9	2	B9J08_001344,B9J08_001345,	22.2	9.04	11.52	0.0192501926601	0.215840840841	1.0
GO:0000405	bubble DNA binding	1	1	B9J08_004425,	100.0	40.7	inf	0.0245726495727	0.215840840841	1.0
GO:0030975	thiamine binding	1	1	B9J08_000668,	100.0	40.7	inf	0.0245726495727	0.215840840841	1.0
GO:0031956	medium-chain fatty acid-CoA ligase activity	1	1	B9J08_002781,	100.0	40.7	inf	0.0245726495727	0.215840840841	1.0
GO:0032931	histone acetyltransferase activity (H3-K56 specific)	1	1	B9J08_000852,	100.0	40.7	inf	0.0245726495727	0.215840840841	1.0
GO:0052855	ADP-dependent NAD(P)H-hydrate dehydratase activity	1	1	B9J08_003682,	100.0	40.7	inf	0.0245726495727	0.215840840841	1.0
GO:0008843	endochitinase activity	1	1	B9J08_002761,	100.0	40.7	inf	0.0245726495727	0.215840840841	1.0
GO:0015319	sodium:inorganic phosphate symporter activity	1	1	B9J08_002202,	100.0	40.7	inf	0.0245726495727	0.215840840841	1.0
GO:0015343	siderophore transmembrane transporter activity	1	1	B9J08_002110,	100.0	40.7	inf	0.0245726495727	0.215840840841	1.0
GO:0047407	ADP-ribosyl-[dinitrogen reductase] hydrolase activity	1	1	B9J08_000430,	100.0	40.7	inf	0.0245726495727	0.215840840841	1.0
GO:0047555	3',5'-cyclic-GMP phosphodiesterase activity	1	1	B9J08_002549,	100.0	40.7	inf	0.0245726495727	0.215840840841	1.0
GO:0097079	selenite:proton symporter activity	1	1	B9J08_001464,	100.0	40.7	inf	0.0245726495727	0.215840840841	1.0
GO:0102672	fatty acid alpha-oxygenase activity	1	1	B9J08_000147,	100.0	40.7	inf	0.0245726495727	0.215840840841	1.0
GO:0032440	2-alkenal reductase [NAD(P)+] activity	1	1	B9J08_002479,	100.0	40.7	inf	0.0245726495727	0.215840840841	1.0
GO:0046570	methylthioribulose 1-phosphate dehydratase activity	1	1	B9J08_001670,	100.0	40.7	inf	0.0245726495727	0.215840840841	1.0
GO:0047453	ATP-dependent NAD(P)H-hydrate dehydratase activity	1	1	B9J08_003682,	100.0	40.7	inf	0.0245726495727	0.215840840841	1.0
GO:0046899	nucleoside triphosphate adenylate kinase activity	1	1	B9J08_001345,	100.0	40.7	inf	0.0245726495727	0.215840840841	1.0
GO:0004788	thiamine diphosphokinase activity	1	1	B9J08_000668,	100.0	40.7	inf	0.0245726495727	0.215840840841	1.0
GO:0004144	diacylglycerol O-acyltransferase activity	1	1	B9J08_001682,	100.0	40.7	inf	0.0245726495727	0.215840840841	1.0
GO:0004691	cAMP-dependent protein kinase activity	1	1	B9J08_002788,	100.0	40.7	inf	0.0245726495727	0.215840840841	1.0
GO:0003961	O-acetylhomoserine aminocarboxypropyltransferase activity	1	1	B9J08_003514,	100.0	40.7	inf	0.0245726495727	0.215840840841	1.0
GO:0003960	NADPH:quinone reductase activity	1	1	B9J08_002479,	100.0	40.7	inf	0.0245726495727	0.215840840841	1.0
GO:0005436	sodium:phosphate symporter activity	1	1	B9J08_002202,	100.0	40.7	inf	0.0245726495727	0.215840840841	1.0
GO:0004076	biotin synthase activity	1	1	B9J08_001884,	100.0	40.7	inf	0.0245726495727	0.215840840841	1.0
GO:0004690	cyclic nucleotide-dependent protein kinase activity	1	1	B9J08_002788,	100.0	40.7	inf	0.0245726495727	0.215840840841	1.0
GO:0008898	S-adenosylmethionine-homocysteine S-methyltransferase activity	1	1	B9J08_000820,	100.0	40.7	inf	0.0245726495727	0.215840840841	1.0
GO:0047150	betaine-homocysteine S-methyltransferase activity	1	1	B9J08_000820,	100.0	40.7	inf	0.0245726495727	0.215840840841	1.0
GO:0000140	acylglycerone-phosphate reductase activity	1	1	B9J08_002361,	100.0	40.7	inf	0.0245726495727	0.215840840841	1.0
GO:0046982	protein heterodimerization activity	28	3	B9J08_002072,B9J08_002073,B9J08_003938,	10.7	4.36	4.86	0.0302970826984	0.24652573704	1.0
GO:0015293	symporter activity	12	2	B9J08_001464,B9J08_002202,	16.7	6.78	8.06	0.0336396237203	0.24652573704	1.0
GO:0016684	oxidoreductase activity, acting on peroxide as acceptor	12	2	B9J08_001106,B9J08_003437,	16.7	6.78	8.06	0.0336396237203	0.24652573704	1.0
GO:0015294	solute:cation symporter activity	12	2	B9J08_001464,B9J08_002202,	16.7	6.78	8.06	0.0336396237203	0.24652573704	1.0
GO:0004601	peroxidase activity	12	2	B9J08_001106,B9J08_003437,	16.7	6.78	8.06	0.0336396237203	0.24652573704	1.0
GO:0016627	oxidoreductase activity, acting on the CH-CH group of donors	30	3	B9J08_000487,B9J08_002479,B9J08_005027,	10.0	4.07	4.5	0.0362489569142	0.24652573704	1.0
GO:0046983	protein dimerization activity	52	4	B9J08_001332,B9J08_002072,B9J08_002073,B9J08_003938,	7.7	3.13	3.39	0.0379212434049	0.24652573704	1.0
GO:0019904	protein domain specific binding	13	2	B9J08_002208,B9J08_005331,	15.4	6.26	7.33	0.0391280099067	0.24652573704	1.0
GO:0003909	DNA ligase activity	2	1	B9J08_000904,	50.0	20.35	40.04	0.0485466066787	0.24652573704	1.0
GO:0003917	DNA topoisomerase type I (single strand cut, ATP-independent) activity	2	1	B9J08_003761,	50.0	20.35	40.04	0.0485466066787	0.24652573704	1.0
GO:0042131	thiamine phosphate phosphatase activity	2	1	B9J08_001489,	50.0	20.35	40.04	0.0485466066787	0.24652573704	1.0
GO:0004115	3',5'-cyclic-AMP phosphodiesterase activity	2	1	B9J08_002549,	50.0	20.35	40.04	0.0485466066787	0.24652573704	1.0
GO:0031957	very long-chain fatty acid-CoA ligase activity	2	1	B9J08_002781,	50.0	20.35	40.04	0.0485466066787	0.24652573704	1.0
GO:0004427	inorganic diphosphatase activity	2	1	B9J08_005523,	50.0	20.35	40.04	0.0485466066787	0.24652573704	1.0
GO:0004568	chitinase activity	2	1	B9J08_002761,	50.0	20.35	40.04	0.0485466066787	0.24652573704	1.0
GO:0016156	fumarate reductase (NADH) activity	2	1	B9J08_000487,	50.0	20.35	40.04	0.0485466066787	0.24652573704	1.0
GO:0016631	enoyl-[acyl-carrier-protein] reductase activity	2	1	B9J08_005027,	50.0	20.35	40.04	0.0485466066787	0.24652573704	1.0
GO:0003910	DNA ligase (ATP) activity	2	1	B9J08_000904,	50.0	20.35	40.04	0.0485466066787	0.24652573704	1.0
GO:0004029	aldehyde dehydrogenase (NAD+) activity	2	1	B9J08_003088,	50.0	20.35	40.04	0.0485466066787	0.24652573704	1.0
GO:0032093	SAM domain binding	2	1	B9J08_005331,	50.0	20.35	40.04	0.0485466066787	0.24652573704	1.0
GO:0004866	endopeptidase inhibitor activity	2	1	B9J08_001382,	50.0	20.35	40.04	0.0485466066787	0.24652573704	1.0
GO:0004124	cysteine synthase activity	2	1	B9J08_003514,	50.0	20.35	40.04	0.0485466066787	0.24652573704	1.0
GO:0004114	3',5'-cyclic-nucleotide phosphodiesterase activity	2	1	B9J08_002549,	50.0	20.35	40.04	0.0485466066787	0.24652573704	1.0
GO:0008061	chitin binding	2	1	B9J08_002761,	50.0	20.35	40.04	0.0485466066787	0.24652573704	1.0
GO:0015093	ferrous iron transmembrane transporter activity	2	1	B9J08_002258,	50.0	20.35	40.04	0.0485466066787	0.24652573704	1.0
GO:0035925	mRNA 3'-UTR AU-rich region binding	2	1	B9J08_002479,	50.0	20.35	40.04	0.0485466066787	0.24652573704	1.0
GO:0004030	aldehyde dehydrogenase [NAD(P)+] activity	2	1	B9J08_003088,	50.0	20.35	40.04	0.0485466066787	0.24652573704	1.0
Cellular component
ID	Name	Bgd count	Result count	Result gene list	Pct of bgd	Fold enrichment	Odds ratio	P-value	Benjamini	Bonferroni
GO:0005618	cell wall	45	6	B9J08_002761,B9J08_003120,B9J08_003954,B9J08_004383,B9J08_004498,B9J08_004605,	13.3	5.43	6.39	0.000719718959552	0.090866891919	0.16121704694
GO:0030312	external encapsulating structure	46	6	B9J08_002761,B9J08_003120,B9J08_003954,B9J08_004383,B9J08_004498,B9J08_004605,	13.0	5.31	6.23	0.000811311534991	0.090866891919	0.181733783838
GO:0009277	fungal-type cell wall	38	5	B9J08_002761,B9J08_003120,B9J08_003954,B9J08_004383,B9J08_004605,	13.2	5.35	6.24	0.00215618940792	0.15146013365	0.482986427374
GO:0000142	cellular bud neck contractile ring	12	3	B9J08_000228,B9J08_004339,B9J08_004383,	25.0	10.17	13.56	0.00270464524376	0.15146013365	0.605840534601
GO:0005935	cellular bud neck	118	8	B9J08_000228,B9J08_002761,B9J08_003424,B9J08_003954,B9J08_004339,B9J08_004383,B9J08_004605,B9J08_005249,	6.8	2.76	3.03	0.00804928550025	0.314245990981	1.0
GO:0005621	cellular bud scar	6	2	B9J08_003954,B9J08_004383,	33.3	13.57	20.18	0.00841730332984	0.314245990981	1.0
GO:0030427	site of polarized growth	176	10	B9J08_000159,B9J08_000228,B9J08_002761,B9J08_003424,B9J08_003954,B9J08_004339,B9J08_004383,B9J08_004605,B9J08_005249,B9J08_005331,	5.7	2.31	2.52	0.0107071428837	0.34262857228	1.0
GO:0005576	extracellular region	79	6	B9J08_000159,B9J08_001489,B9J08_002761,B9J08_003314,B9J08_003437,B9J08_004498,	7.6	3.09	3.39	0.0125052739016	0.344017094017	1.0
GO:0072687	meiotic spindle	8	2	B9J08_003424,B9J08_004605,	25.0	10.17	13.45	0.0152145804573	0.344017094017	1.0
GO:0000786	nucleosome	9	2	B9J08_002072,B9J08_002073,	22.2	9.04	11.52	0.0192501926601	0.344017094017	1.0
GO:0005933	cellular bud	144	8	B9J08_000228,B9J08_002761,B9J08_003424,B9J08_003954,B9J08_004339,B9J08_004383,B9J08_004605,B9J08_005249,	5.6	2.26	2.43	0.0244857017976	0.344017094017	1.0
GO:0032390	MutLbeta complex	1	1	B9J08_004425,	100.0	40.7	inf	0.0245726495727	0.344017094017	1.0
GO:0071821	FANCM-MHF complex	1	1	B9J08_003938,	100.0	40.7	inf	0.0245726495727	0.344017094017	1.0
GO:0005760	gamma DNA polymerase complex	1	1	B9J08_005391,	100.0	40.7	inf	0.0245726495727	0.344017094017	1.0
GO:0110115	Cdr2 medial cortical node complex	1	1	B9J08_005249,	100.0	40.7	inf	0.0245726495727	0.344017094017	1.0
GO:0032807	DNA ligase IV complex	1	1	B9J08_000904,	100.0	40.7	inf	0.0245726495727	0.344017094017	1.0
GO:0044815	DNA packaging complex	11	2	B9J08_002072,B9J08_002073,	18.2	7.4	8.96	0.0284837939739	0.375315873538	1.0
GO:0070938	contractile ring	31	3	B9J08_000228,B9J08_004339,B9J08_004383,	9.7	3.94	4.34	0.0394339039508	0.38837285343	1.0
GO:0110085	mitotic actomyosin contractile ring	31	3	B9J08_000228,B9J08_004339,B9J08_004383,	9.7	3.94	4.34	0.0394339039508	0.38837285343	1.0
GO:0005826	actomyosin contractile ring	31	3	B9J08_000228,B9J08_004339,B9J08_004383,	9.7	3.94	4.34	0.0394339039508	0.38837285343	1.0
GO:0032153	cell division site	104	6	B9J08_000228,B9J08_004339,B9J08_004383,B9J08_004605,B9J08_005249,B9J08_005331,	5.8	2.35	2.51	0.0418050324148	0.38837285343	1.0
GO:0044422	obsolete organelle part	2	1	B9J08_004665,	50.0	20.35	40.04	0.0485466066787	0.38837285343	1.0
GO:0032389	MutLalpha complex	2	1	B9J08_004425,	50.0	20.35	40.04	0.0485466066787	0.38837285343	1.0
GO:0097431	mitotic spindle pole	2	1	B9J08_003424,	50.0	20.35	40.04	0.0485466066787	0.38837285343	1.0
GO:0031251	PAN complex	2	1	B9J08_000725,	50.0	20.35	40.04	0.0485466066787	0.38837285343	1.0
GO:0097587	MutLgamma complex	2	1	B9J08_004425,	50.0	20.35	40.04	0.0485466066787	0.38837285343	1.0
GO:0005952	cAMP-dependent protein kinase complex	2	1	B9J08_002788,	50.0	20.35	40.04	0.0485466066787	0.38837285343	1.0
GO:1990529	glycosylphosphatidylinositol-mannosyltransferase I complex	2	1	B9J08_002380,	50.0	20.35	40.04	0.0485466066787	0.38837285343	1.0
KEGG
ID	Name	Bgd count	Result count	Result gene list	Pct of bgd	Fold enrichment	Odds ratio	P-value	Benjamini	Bonferroni
ec00591__PK__KEGG	Linoleic acid metabolism	37	5	B9J08_000949,B9J08_001106,B9J08_001733,B9J08_003437,B9J08_005548,	13.5	4.96	6.16	0.00271900178032	0.21665277905	0.293652192274
ec00650__PK__KEGG	Butanoate metabolism	64	6	B9J08_000487,B9J08_000949,B9J08_001733,B9J08_002361,B9J08_003088,B9J08_003709,	9.4	3.44	4.12	0.00662514982182	0.21665277905	0.715516180756
ec00061__PK__KEGG	Fatty acid biosynthesis	50	5	B9J08_001682,B9J08_001733,B9J08_002781,B9J08_004931,B9J08_005027,	10.0	3.67	4.34	0.0101501516606	0.21665277905	1.0
ec00130__PK__KEGG	Ubiquinone and other terpenoid-quinone biosynthesis	50	5	B9J08_000725,B9J08_002781,B9J08_003120,B9J08_004823,B9J08_004931,	10.0	3.67	4.34	0.0101501516606	0.21665277905	1.0
ec00830__PK__KEGG	Retinol metabolism	71	6	B9J08_000949,B9J08_001733,B9J08_002479,B9J08_003088,B9J08_004096,B9J08_005548,	8.5	3.1	3.66	0.0109635634093	0.21665277905	1.0
ec00590__PK__KEGG	Arachidonic acid metabolism	54	5	B9J08_000949,B9J08_001106,B9J08_001733,B9J08_003437,B9J08_005548,	9.3	3.4	3.98	0.0139707000028	0.21665277905	1.0
ec00071__PK__KEGG	Fatty acid degradation	55	5	B9J08_002479,B9J08_002781,B9J08_003088,B9J08_004931,B9J08_005548,	9.1	3.33	3.9	0.0150596654194	0.21665277905	1.0
ec00281__PK__KEGG	Geraniol degradation	21	3	B9J08_000487,B9J08_002479,B9J08_003088,	14.3	5.24	6.31	0.0178468122322	0.21665277905	1.0
ec00780__PK__KEGG	Biotin metabolism	38	4	B9J08_001106,B9J08_001733,B9J08_001884,B9J08_003437,	10.5	3.86	4.52	0.0180543982542	0.21665277905	1.0
ec00592__PK__KEGG	alpha-Linolenic acid metabolism	61	5	B9J08_001106,B9J08_002479,B9J08_003120,B9J08_003437,B9J08_004823,	8.2	3.01	3.47	0.0228098562445	0.24634644744	1.0
ec00140__PK__KEGG	Steroid hormone biosynthesis	42	4	B9J08_000949,B9J08_001733,B9J08_002361,B9J08_005548,	9.5	3.49	4.03	0.0252956051771	0.24835685083	1.0
ec00981__PK__KEGG	Insect hormone biosynthesis	46	4	B9J08_000949,B9J08_001733,B9J08_003088,B9J08_003541,	8.7	3.19	3.64	0.0340813120656	0.306731808591	1.0
ec00625__PK__KEGG	Chloroalkane and chloroalkene degradation	51	4	B9J08_000949,B9J08_001733,B9J08_002479,B9J08_003088,	7.8	2.88	3.24	0.0473029843743	0.392978639418	1.0

## Sheet: Sheet 3
Sheet 3	Caspofungin with posaconazole vs. untreated control
Species	Platform:	Type of genes	Criteria	Number of genes
C. auris	Candida Genome Database	upregulated	DEG; FC>1.5	612
Biological process
GOID	GO_term	Cluster frequency	Background frequency	Corrected P-value	False discovery rate	Gene(s) annotated to the term	Directly Annotated GOID List
16128	phytosteroid metabolic process	20 out of 612 genes, 3.3%	28 out of 5417 background genes, 0.5%	1.27e-10	0.00%	B9J08_000261:B9J08_000367:B9J08_000920:B9J08_001266:ERG11:B9J08_001847:B9J08_002349:B9J08_002817:B9J08_003026:B9J08_003125:HMG1:B9J08_003345:ERG10:ERG3:B9J08_004245:B9J08_004500:B9J08_004587:B9J08_004866:B9J08_004943:B9J08_005007	10142:8299:9058:19287:7005:15936:6696:45337:6084:16126:16104:15937:6879:6694:35690:8610:8204:32443
8204	ergosterol metabolic process	20 out of 612 genes, 3.3%	28 out of 5417 background genes, 0.5%	1.27e-10	0.00%	B9J08_000261:B9J08_000367:B9J08_000920:B9J08_001266:ERG11:B9J08_001847:B9J08_002349:B9J08_002817:B9J08_003026:B9J08_003125:HMG1:B9J08_003345:ERG10:ERG3:B9J08_004245:B9J08_004500:B9J08_004587:B9J08_004866:B9J08_004943:B9J08_005007	10142:8299:9058:19287:7005:15936:6084:45337:6696:16126:16104:15937:6879:6694:35690:8204:8610:32443
16129	phytosteroid biosynthetic process	19 out of 612 genes, 3.1%	26 out of 5417 background genes, 0.5%	2.74e-10	0.00%	B9J08_000261:B9J08_000367:B9J08_000920:B9J08_001266:ERG11:B9J08_001847:B9J08_002349:B9J08_002817:B9J08_003026:B9J08_003125:HMG1:B9J08_003345:ERG10:ERG3:B9J08_004245:B9J08_004500:B9J08_004587:B9J08_004943:B9J08_005007	10142:8299:9058:19287:7005:15936:6084:45337:6696:16126:16104:6879:6694:35690:8610:32443
1902653	secondary alcohol biosynthetic process	19 out of 612 genes, 3.1%	26 out of 5417 background genes, 0.5%	2.74e-10	0.00%	B9J08_000261:B9J08_000367:B9J08_000920:B9J08_001266:ERG11:B9J08_001847:B9J08_002349:B9J08_002817:B9J08_003026:B9J08_003125:HMG1:B9J08_003345:ERG10:ERG3:B9J08_004245:B9J08_004500:B9J08_004587:B9J08_004943:B9J08_005007	10142:8299:9058:19287:7005:15936:6084:45337:6696:16126:16104:6879:6694:35690:8610:32443
6696	ergosterol biosynthetic process	19 out of 612 genes, 3.1%	26 out of 5417 background genes, 0.5%	2.74e-10	0.00%	B9J08_000261:B9J08_000367:B9J08_000920:B9J08_001266:ERG11:B9J08_001847:B9J08_002349:B9J08_002817:B9J08_003026:B9J08_003125:HMG1:B9J08_003345:ERG10:ERG3:B9J08_004245:B9J08_004500:B9J08_004587:B9J08_004943:B9J08_005007	10142:8299:9058:19287:7005:15936:6084:45337:6696:16126:16104:6879:6694:35690:8610:32443
16126	sterol biosynthetic process	20 out of 612 genes, 3.3%	29 out of 5417 background genes, 0.5%	3.68e-10	0.00%	B9J08_000261:B9J08_000367:B9J08_000920:B9J08_001266:ERG11:B9J08_001847:B9J08_002349:B9J08_002817:B9J08_003026:B9J08_003125:HMG1:B9J08_003345:ERG10:ERG3:B9J08_004245:B9J08_004500:B9J08_004587:B9J08_004742:B9J08_004943:B9J08_005007	10142:8299:9058:19287:7005:15936:6084:45337:6696:16126:16104:6879:6694:35690:8610:32443
6694	steroid biosynthetic process	20 out of 612 genes, 3.3%	29 out of 5417 background genes, 0.5%	3.68e-10	0.00%	B9J08_000261:B9J08_000367:B9J08_000920:B9J08_001266:ERG11:B9J08_001847:B9J08_002349:B9J08_002817:B9J08_003026:B9J08_003125:HMG1:B9J08_003345:ERG10:ERG3:B9J08_004245:B9J08_004500:B9J08_004587:B9J08_004742:B9J08_004943:B9J08_005007	10142:8299:9058:19287:7005:15936:6084:45337:6696:16126:16104:6879:6694:35690:8610:32443
1902652	secondary alcohol metabolic process	21 out of 612 genes, 3.4%	34 out of 5417 background genes, 0.6%	2.40e-09	0.00%	B9J08_000261:B9J08_000367:B9J08_000920:B9J08_000980:B9J08_001266:ERG11:B9J08_001847:B9J08_002349:B9J08_002817:B9J08_003026:B9J08_003125:HMG1:B9J08_003345:ERG10:ERG3:B9J08_004245:B9J08_004500:B9J08_004587:B9J08_004866:B9J08_004943:B9J08_005007	10142:8299:9058:19287:7005:15936:6084:45337:6696:16126:16104:15937:6879:6102:6694:35690:8204:8610:32443
16125	sterol metabolic process	21 out of 612 genes, 3.4%	36 out of 5417 background genes, 0.7%	1.15e-08	0.00%	B9J08_000261:B9J08_000367:B9J08_000920:B9J08_001266:ERG11:B9J08_001847:B9J08_002349:B9J08_002817:B9J08_003026:B9J08_003125:HMG1:B9J08_003345:ERG10:ERG3:B9J08_004245:B9J08_004500:B9J08_004587:B9J08_004742:B9J08_004866:B9J08_004943:B9J08_005007	10142:8299:9058:19287:7005:15936:6084:45337:6696:16126:16104:15937:6879:6694:35690:8204:8610:32443
8202	steroid metabolic process	21 out of 612 genes, 3.4%	38 out of 5417 background genes, 0.7%	4.79e-08	0.00%	B9J08_000261:B9J08_000367:B9J08_000920:B9J08_001266:ERG11:B9J08_001847:B9J08_002349:B9J08_002817:B9J08_003026:B9J08_003125:HMG1:B9J08_003345:ERG10:ERG3:B9J08_004245:B9J08_004500:B9J08_004587:B9J08_004742:B9J08_004866:B9J08_004943:B9J08_005007	10142:8299:9058:19287:7005:15936:6084:45337:6696:16126:16104:15937:6879:6694:35690:8204:8610:32443
46165	alcohol biosynthetic process	21 out of 612 genes, 3.4%	47 out of 5417 background genes, 0.9%	7.76e-06	0.00%	B9J08_000261:B9J08_000367:B9J08_000920:B9J08_001266:ERG11:B9J08_001847:B9J08_002349:B9J08_002817:B9J08_003026:B9J08_003125:HMG1:B9J08_003345:ERG10:ERG3:B9J08_004245:B9J08_004378:B9J08_004500:B9J08_004587:B9J08_004943:B9J08_005007:B9J08_005248	6486:10142:8299:9058:19287:7005:15936:6084:45337:6696:6114:19408:16126:16104:6879:6694:6888:35690:8610:32443
71554	cell wall organization or biogenesis	33 out of 612 genes, 5.4%	105 out of 5417 background genes, 1.9%	2.09e-05	0.00%	B9J08_000307:B9J08_000384:B9J08_000473:B9J08_000542:B9J08_000726:B9J08_000735:CAS5:B9J08_001079:B9J08_001418:B9J08_001507:B9J08_001604:B9J08_001732:B9J08_001901:B9J08_001908:SAP6:B9J08_002003:B9J08_002123:B9J08_002149:B9J08_002188:KRE6:B9J08_002392:B9J08_002560:B9J08_002682:B9J08_003251:B9J08_003575:B9J08_003989:B9J08_004150:B9J08_004200:B9J08_004410:B9J08_004786:B9J08_005161:B9J08_005265:B9J08_0…	70879:32:1902413:1902660:6037:50850:5975:7346:6491:45944:6886:30433:71704:55085:51457:30970:9272:97271:6078:1402:60256:71852:6486:6468:30476:16311:90334:6488:1903138:43937:6487:42546:10895:30968:6873:8361:34221:31505:30010:36498:71444:35556:1904541:60237:16052:15883:1905665:6457:98703:30148:32120:71474:6071:9058:34976:31929:32995:71555:71432:22604:7117:6493:6914:44042:9298:1903753:71970:7266:7124…
6066	alcohol metabolic process	26 out of 612 genes, 4.2%	73 out of 5417 background genes, 1.3%	4.00e-05	0.00%	B9J08_000261:B9J08_000367:B9J08_000726:B9J08_000920:B9J08_000980:B9J08_001067:B9J08_001266:ERG11:B9J08_001799:B9J08_001847:B9J08_002349:B9J08_002817:B9J08_003026:B9J08_003125:HMG1:B9J08_003345:ERG10:ERG3:B9J08_004245:B9J08_004378:B9J08_004500:B9J08_004587:B9J08_004866:B9J08_004943:B9J08_005007:B9J08_005248	10142:6084:45337:16126:16104:15937:6116:6102:6888:6486:8299:6066:6114:19408:31505:6072:32443:6071:9058:31929:7005:15936:6696:8204:8610:1558:19287:9651:6879:6694:35690
1901617	organic hydroxy compound biosynthetic process	22 out of 612 genes, 3.6%	57 out of 5417 background genes, 1.1%	8.74e-05	0.00%	B9J08_000261:B9J08_000367:B9J08_000920:B9J08_001266:ERG11:B9J08_001847:B9J08_002349:B9J08_002817:B9J08_003026:B9J08_003125:HMG1:B9J08_003345:ERG10:ERG3:B9J08_004245:B9J08_004378:B9J08_004500:B9J08_004587:B9J08_004742:B9J08_004943:B9J08_005007:B9J08_005248	10142:6084:45337:16126:16104:6888:6486:8299:6114:19408:32443:9058:7005:15936:6696:8610:19287:6879:6694:35690
71852	fungal-type cell wall organization or biogenesis	28 out of 612 genes, 4.6%	92 out of 5417 background genes, 1.7%	0.00054	0.00%	B9J08_000307:B9J08_000384:B9J08_000473:B9J08_000542:B9J08_000726:B9J08_000735:CAS5:B9J08_001079:B9J08_001418:B9J08_001507:B9J08_001732:B9J08_001901:SAP6:B9J08_002003:B9J08_002149:B9J08_002188:KRE6:B9J08_002560:B9J08_002682:B9J08_003251:B9J08_003575:B9J08_003989:B9J08_004150:B9J08_004200:B9J08_004410:B9J08_004786:B9J08_005265:B9J08_005359	70879:1902413:1902660:6037:50850:5975:45944:6886:30433:71704:55085:51457:30970:9272:97271:6078:1402:60256:71852:6468:30476:16311:90334:43937:1903138:10895:30968:6873:8361:34221:31505:30010:36498:71444:35556:1904541:60237:16052:15883:1905665:30148:98703:6457:32120:71474:6071:34976:31929:71555:71432:22604:7117:6914:44042:1903753:71970:7266:7124:9267:90364:6470:16485:1558:51865:122:55074:51220:9408:…
1901615	organic hydroxy compound metabolic process	27 out of 612 genes, 4.4%	94 out of 5417 background genes, 1.7%	0.00305	0.00%	B9J08_000261:B9J08_000367:B9J08_000726:B9J08_000920:B9J08_000980:B9J08_001067:B9J08_001266:ERG11:B9J08_001799:B9J08_001847:B9J08_002349:B9J08_002817:B9J08_003026:B9J08_003125:HMG1:B9J08_003345:ERG10:ERG3:B9J08_004245:B9J08_004378:B9J08_004500:B9J08_004587:B9J08_004742:B9J08_004866:B9J08_004943:B9J08_005007:B9J08_005248	10142:6084:45337:16126:16104:15937:6116:6102:6888:6486:8299:6066:6114:19408:31505:6072:32443:6071:9058:31929:7005:15936:6696:8204:8610:1558:19287:9651:6879:6694:35690
8610	lipid biosynthetic process	35 out of 612 genes, 5.7%	145 out of 5417 background genes, 2.7%	0.00876	0.00%	B9J08_000222:B9J08_000261:B9J08_000367:B9J08_000473:B9J08_000566:B9J08_000696:B9J08_000920:B9J08_001266:B9J08_001422:ERG11:B9J08_001759:B9J08_001847:B9J08_002349:B9J08_002817:B9J08_002876:B9J08_003026:B9J08_003125:HMG1:B9J08_003345:ERG10:ERG3:B9J08_003885:B9J08_003942:B9J08_004046:B9J08_004245:B9J08_004259:B9J08_004295:B9J08_004500:B9J08_004587:B9J08_004742:B9J08_004943:B9J08_005007:B9J08_005230:…	7010:16237:10142:90266:32049:42144:6084:30497:45337:6672:55085:16126:16104:9272:6888:6688:6486:6646:6898:6629:6744:8299:9107:90334:742:15867:7114:6661:6656:6666:19408:1902441:6673:30149:30437:32443:15883:30148:98703:6457:31322:71474:9058:90307:9249:7005:15936:6696:1903525:8610:6506:51300:42761:55074:6412:8654:19287:6606:6897:9992:71476:32511:6675:97720:51999:38:6879:6694:35585:46514:35690:46513:1…
9226	nucleotide-sugar biosynthetic process	5 out of 612 genes, 0.8%	5 out of 5417 background genes, 0.1%	0.02071	0.32%	B9J08_002392:B9J08_002600:B9J08_004381:B9J08_005161:B9J08_005328	32:5975:6486:9058:9298:6048
31505	fungal-type cell wall organization	20 out of 612 genes, 3.3%	69 out of 5417 background genes, 1.3%	0.05247	0.40%	B9J08_000726:CAS5:B9J08_001079:B9J08_001418:B9J08_001507:B9J08_001732:B9J08_001901:SAP6:B9J08_002003:B9J08_002149:KRE6:B9J08_002560:B9J08_003251:B9J08_003575:B9J08_003989:B9J08_004150:B9J08_004200:B9J08_004410:B9J08_004786:B9J08_005265	70879:6037:5975:45944:6886:30433:71704:30970:97271:6078:1402:30476:10895:30968:6873:34221:31505:71444:1904541:32120:6071:31929:71555:71432:22604:6914:44042:7266:9267:16485:1558:51865:122:9408:9651:6508
45229	external encapsulating structure organization	20 out of 612 genes, 3.3%	69 out of 5417 background genes, 1.3%	0.05247	0.38%	B9J08_000726:CAS5:B9J08_001079:B9J08_001418:B9J08_001507:B9J08_001732:B9J08_001901:SAP6:B9J08_002003:B9J08_002149:KRE6:B9J08_002560:B9J08_003251:B9J08_003575:B9J08_003989:B9J08_004150:B9J08_004200:B9J08_004410:B9J08_004786:B9J08_005265	70879:6037:5975:45944:6886:30433:71704:30970:97271:6078:1402:30476:10895:30968:6873:34221:31505:71444:1904541:32120:6071:31929:71555:71432:22604:6914:44042:7266:9267:16485:1558:51865:122:9408:9651:6508
71555	cell wall organization	20 out of 612 genes, 3.3%	69 out of 5417 background genes, 1.3%	0.05247	0.36%	B9J08_000726:CAS5:B9J08_001079:B9J08_001418:B9J08_001507:B9J08_001732:B9J08_001901:SAP6:B9J08_002003:B9J08_002149:KRE6:B9J08_002560:B9J08_003251:B9J08_003575:B9J08_003989:B9J08_004150:B9J08_004200:B9J08_004410:B9J08_004786:B9J08_005265	70879:6037:5975:45944:6886:30433:71704:30970:97271:6078:1402:30476:10895:30968:6873:34221:31505:71444:1904541:32120:6071:31929:71555:71432:22604:6914:44042:7266:9267:16485:1558:51865:122:9408:9651:6508
Molecular function
GOID	GO_term	Cluster frequency	Background frequency	Corrected P-value	False discovery rate	Gene(s) annotated to the term	Directly Annotated GOID List
5199	structural constituent of cell wall	5 out of 612 genes, 0.8%	5 out of 5417 background genes, 0.1%	0.00614	0.00%	B9J08_002560:B9J08_003910:B9J08_004200:B9J08_004786:B9J08_005265	16298:5199
140303	intramembrane lipid transporter activity	6 out of 612 genes, 1.0%	9 out of 5417 background genes, 0.2%	0.04283	2.00%	B9J08_000018:B9J08_000435:B9J08_000932:B9J08_004344:B9J08_004766:B9J08_004827	17128:90555:287:5524:140346:166:140351:5215:140326:15247:140345:16887
4100	chitin synthase activity	4 out of 612 genes, 0.7%	4 out of 5417 background genes, 0.1%	0.05475	1.33%	B9J08_002856:CHS2:B9J08_004150:B9J08_005077	4100
Cellular component
GOID	GO_term	Cluster frequency	Background frequency	Corrected P-value	False discovery rate	Gene(s) annotated to the term	Directly Annotated GOID List
30312	external encapsulating structure	18 out of 612 genes, 2.9%	40 out of 5417 background genes, 0.7%	1.64e-05	0.00%	B9J08_000054:B9J08_000384:B9J08_001002:B9J08_001418:B9J08_001507:B9J08_001901:B9J08_002560:B9J08_002761:B9J08_003251:B9J08_003903:B9J08_003910:B9J08_004046:B9J08_004200:B9J08_004388:B9J08_004410:B9J08_004786:B9J08_005265:B9J08_005359	5737:131:32473:5628:5789:1990819:5783:324:35840:144:5621:935:9277:71597:16020:35841:32153:5618:5935:34399:5576
5618	cell wall	18 out of 612 genes, 2.9%	40 out of 5417 background genes, 0.7%	1.64e-05	0.00%	B9J08_000054:B9J08_000384:B9J08_001002:B9J08_001418:B9J08_001507:B9J08_001901:B9J08_002560:B9J08_002761:B9J08_003251:B9J08_003903:B9J08_003910:B9J08_004046:B9J08_004200:B9J08_004388:B9J08_004410:B9J08_004786:B9J08_005265:B9J08_005359	5737:131:32473:5628:5789:1990819:5783:324:35840:144:5621:935:71597:9277:16020:5618:32153:35841:5935:34399:5576
9277	fungal-type cell wall	17 out of 612 genes, 2.8%	39 out of 5417 background genes, 0.7%	6.74e-05	0.00%	B9J08_000054:B9J08_000384:B9J08_001002:B9J08_001418:B9J08_001507:B9J08_001901:B9J08_002560:B9J08_002761:B9J08_003251:B9J08_003903:B9J08_004046:B9J08_004200:B9J08_004388:B9J08_004410:B9J08_004786:B9J08_005265:B9J08_005359	5737:131:32473:5628:5789:1990819:5783:324:35840:144:5621:935:71597:9277:16020:5618:32153:35841:5935:34399:5576
71944	cell periphery	68 out of 612 genes, 11.1%	370 out of 5417 background genes, 6.8%	0.00464	0.00%	B9J08_000016:B9J08_000054:B9J08_000367:B9J08_000384:B9J08_000435:B9J08_000473:B9J08_000690:B9J08_000756:B9J08_000826:B9J08_000938:B9J08_000945:B9J08_000987:B9J08_001001:B9J08_001002:B9J08_001079:B9J08_001080:B9J08_001347:B9J08_001391:B9J08_001418:ERG11:B9J08_001463:B9J08_001507:B9J08_001636:B9J08_001800:B9J08_001817:B9J08_001901:SAP6:B9J08_002047:GPR1:B9J08_002069:B9J08_002150:KRE6:B9J08_002401:B…	5628:110085:1990295:44853:32154:324:30133:51286:70867:5881:329:16459:30427:5816:5621:16460:5886:1904511:1990023:120106:32153:35841:44732:42597:44697:5737:142:31097:36391:35840:1990531:837:16938:70057:935:30140:70056:9277:5933:30863:5937:5802:71958:43332:61645:1400:15630:31520:32473:55028:5789:139:839:5934:144:16021:70250:5880:120105:72686:120104:5618:5811:5935:776:45009:71957:44695:131:5768:5829:…
Species	Platform:	Type of genes	Criteria	Number of genes
C. auris	FungiDB	upregulated	DEG; FC>1.5	612
Biological process
ID	Name	Bgd count	Result count	Result gene list	Pct of bgd	Fold enrichment	Odds ratio	P-value	Benjamini	Bonferroni
GO:0016128	phytosteroid metabolic process	26	19	B9J08_000261,B9J08_000367,B9J08_000920,B9J08_001448,B9J08_001847,B9J08_002349,B9J08_002817,B9J08_003026,B9J08_003125,B9J08_003224,B9J08_003345,B9J08_003730,B9J08_003737,B9J08_004245,B9J08_004500,B9J08_004587,B9J08_004866,B9J08_004943,B9J08_005007,	73.1	7.12	24.69	3.85690364277e-14	2.09296335139e-11	9.17943066979e-11
GO:0044107	cellular alcohol metabolic process	26	19	B9J08_000261,B9J08_000367,B9J08_000920,B9J08_001448,B9J08_001847,B9J08_002349,B9J08_002817,B9J08_003026,B9J08_003125,B9J08_003224,B9J08_003345,B9J08_003730,B9J08_003737,B9J08_004245,B9J08_004500,B9J08_004587,B9J08_004866,B9J08_004943,B9J08_005007,	73.1	7.12	24.69	3.85690364277e-14	2.09296335139e-11	9.17943066979e-11
GO:0008204	ergosterol metabolic process	26	19	B9J08_000261,B9J08_000367,B9J08_000920,B9J08_001448,B9J08_001847,B9J08_002349,B9J08_002817,B9J08_003026,B9J08_003125,B9J08_003224,B9J08_003345,B9J08_003730,B9J08_003737,B9J08_004245,B9J08_004500,B9J08_004587,B9J08_004866,B9J08_004943,B9J08_005007,	73.1	7.12	24.69	3.85690364277e-14	2.09296335139e-11	9.17943066979e-11
GO:0006694	steroid biosynthetic process	32	21	B9J08_000261,B9J08_000367,B9J08_000920,B9J08_001266,B9J08_001448,B9J08_001847,B9J08_002349,B9J08_002817,B9J08_003026,B9J08_003125,B9J08_003224,B9J08_003345,B9J08_003730,B9J08_003737,B9J08_004245,B9J08_004500,B9J08_004587,B9J08_004742,B9J08_004943,B9J08_005007,B9J08_005308,	65.6	6.4	17.42	4.97232014214e-14	2.09296335139e-11	1.18341219383e-10
GO:0016126	sterol biosynthetic process	32	21	B9J08_000261,B9J08_000367,B9J08_000920,B9J08_001266,B9J08_001448,B9J08_001847,B9J08_002349,B9J08_002817,B9J08_003026,B9J08_003125,B9J08_003224,B9J08_003345,B9J08_003730,B9J08_003737,B9J08_004245,B9J08_004500,B9J08_004587,B9J08_004742,B9J08_004943,B9J08_005007,B9J08_005308,	65.6	6.4	17.42	4.97232014214e-14	2.09296335139e-11	1.18341219383e-10
GO:0044108	cellular alcohol biosynthetic process	24	18	B9J08_000261,B9J08_000367,B9J08_000920,B9J08_001448,B9J08_001847,B9J08_002349,B9J08_002817,B9J08_003026,B9J08_003125,B9J08_003224,B9J08_003345,B9J08_003730,B9J08_003737,B9J08_004245,B9J08_004500,B9J08_004587,B9J08_004943,B9J08_005007,	75.0	7.31	27.23	8.79396366132e-14	2.09296335139e-11	2.09296335139e-10
GO:0006696	ergosterol biosynthetic process	24	18	B9J08_000261,B9J08_000367,B9J08_000920,B9J08_001448,B9J08_001847,B9J08_002349,B9J08_002817,B9J08_003026,B9J08_003125,B9J08_003224,B9J08_003345,B9J08_003730,B9J08_003737,B9J08_004245,B9J08_004500,B9J08_004587,B9J08_004943,B9J08_005007,	75.0	7.31	27.23	8.79396366132e-14	2.09296335139e-11	2.09296335139e-10
GO:0097384	cellular lipid biosynthetic process	24	18	B9J08_000261,B9J08_000367,B9J08_000920,B9J08_001448,B9J08_001847,B9J08_002349,B9J08_002817,B9J08_003026,B9J08_003125,B9J08_003224,B9J08_003345,B9J08_003730,B9J08_003737,B9J08_004245,B9J08_004500,B9J08_004587,B9J08_004943,B9J08_005007,	75.0	7.31	27.23	8.79396366132e-14	2.09296335139e-11	2.09296335139e-10
GO:0016129	phytosteroid biosynthetic process	24	18	B9J08_000261,B9J08_000367,B9J08_000920,B9J08_001448,B9J08_001847,B9J08_002349,B9J08_002817,B9J08_003026,B9J08_003125,B9J08_003224,B9J08_003345,B9J08_003730,B9J08_003737,B9J08_004245,B9J08_004500,B9J08_004587,B9J08_004943,B9J08_005007,	75.0	7.31	27.23	8.79396366132e-14	2.09296335139e-11	2.09296335139e-10
GO:1902653	secondary alcohol biosynthetic process	24	18	B9J08_000261,B9J08_000367,B9J08_000920,B9J08_001448,B9J08_001847,B9J08_002349,B9J08_002817,B9J08_003026,B9J08_003125,B9J08_003224,B9J08_003345,B9J08_003730,B9J08_003737,B9J08_004245,B9J08_004500,B9J08_004587,B9J08_004943,B9J08_005007,	75.0	7.31	27.23	8.79396366132e-14	2.09296335139e-11	2.09296335139e-10
GO:1902652	secondary alcohol metabolic process	30	20	B9J08_000261,B9J08_000367,B9J08_000920,B9J08_000980,B9J08_001448,B9J08_001847,B9J08_002349,B9J08_002817,B9J08_003026,B9J08_003125,B9J08_003224,B9J08_003345,B9J08_003730,B9J08_003737,B9J08_004245,B9J08_004500,B9J08_004587,B9J08_004866,B9J08_004943,B9J08_005007,	66.7	6.5	18.22	1.29525132078e-13	2.80245285768e-11	3.08269814345e-10
GO:0016125	sterol metabolic process	39	22	B9J08_000261,B9J08_000367,B9J08_000920,B9J08_001266,B9J08_001448,B9J08_001847,B9J08_002349,B9J08_002817,B9J08_003026,B9J08_003125,B9J08_003224,B9J08_003345,B9J08_003730,B9J08_003737,B9J08_004245,B9J08_004500,B9J08_004587,B9J08_004742,B9J08_004866,B9J08_004943,B9J08_005007,B9J08_005308,	56.4	5.5	11.82	1.07076473438e-12	2.12368338985e-10	2.54842006782e-09
GO:0008202	steroid metabolic process	40	22	B9J08_000261,B9J08_000367,B9J08_000920,B9J08_001266,B9J08_001448,B9J08_001847,B9J08_002349,B9J08_002817,B9J08_003026,B9J08_003125,B9J08_003224,B9J08_003345,B9J08_003730,B9J08_003737,B9J08_004245,B9J08_004500,B9J08_004587,B9J08_004742,B9J08_004866,B9J08_004943,B9J08_005007,B9J08_005308,	55.0	5.36	11.16	2.15571065278e-12	3.94660873354e-10	5.13059135361e-09
GO:0071554	cell wall organization or biogenesis	133	40	B9J08_000384,B9J08_000473,B9J08_000726,B9J08_000735,B9J08_001079,B9J08_001418,B9J08_001507,B9J08_001604,B9J08_001732,B9J08_001816,B9J08_001901,B9J08_001908,B9J08_001958,B9J08_002003,B9J08_002096,B9J08_002123,B9J08_002149,B9J08_002188,B9J08_002262,B9J08_002392,B9J08_002560,B9J08_002632,B9J08_002682,B9J08_002725,B9J08_002856,B9J08_003251,B9J08_003401,B9J08_003575,B9J08_003879,B9J08_003989,B9J08_004…	30.1	2.93	4.01	1.08829919229e-10	1.8501086269e-08	2.59015207766e-07
GO:0046165	alcohol biosynthetic process	45	20	B9J08_000261,B9J08_000367,B9J08_000920,B9J08_001448,B9J08_001847,B9J08_002349,B9J08_002817,B9J08_003026,B9J08_003125,B9J08_003224,B9J08_003345,B9J08_003730,B9J08_003737,B9J08_004245,B9J08_004378,B9J08_004500,B9J08_004587,B9J08_004943,B9J08_005007,B9J08_005248,	44.4	4.33	7.26	3.11217509112e-09	4.9379844779e-07	7.40697671685e-06
GO:0071852	fungal-type cell wall organization or biogenesis	113	33	B9J08_000384,B9J08_000473,B9J08_000726,B9J08_000735,B9J08_001079,B9J08_001418,B9J08_001507,B9J08_001732,B9J08_001816,B9J08_001901,B9J08_001958,B9J08_002003,B9J08_002149,B9J08_002188,B9J08_002262,B9J08_002560,B9J08_002632,B9J08_002682,B9J08_002725,B9J08_003251,B9J08_003401,B9J08_003575,B9J08_003879,B9J08_003989,B9J08_004150,B9J08_004200,B9J08_004410,B9J08_004786,B9J08_004972,B9J08_005077,B9J08_005…	29.2	2.85	3.8	1.14395154549e-08	1.60329003455e-06	2.72260467826e-05
GO:0006066	alcohol metabolic process	76	26	B9J08_000261,B9J08_000367,B9J08_000726,B9J08_000920,B9J08_000980,B9J08_001067,B9J08_001448,B9J08_001799,B9J08_001847,B9J08_002349,B9J08_002817,B9J08_003026,B9J08_003125,B9J08_003224,B9J08_003345,B9J08_003730,B9J08_003737,B9J08_004245,B9J08_004378,B9J08_004500,B9J08_004587,B9J08_004866,B9J08_004943,B9J08_005007,B9J08_005248,B9J08_005513,	34.2	3.34	4.75	1.14520716753e-08	1.60329003455e-06	2.72559305873e-05
GO:1901617	organic hydroxy compound biosynthetic process	62	23	B9J08_000261,B9J08_000367,B9J08_000920,B9J08_001266,B9J08_001448,B9J08_001847,B9J08_002349,B9J08_002817,B9J08_003026,B9J08_003125,B9J08_003224,B9J08_003345,B9J08_003730,B9J08_003737,B9J08_004245,B9J08_004378,B9J08_004500,B9J08_004587,B9J08_004742,B9J08_004943,B9J08_005007,B9J08_005248,B9J08_005308,	37.1	3.62	5.37	1.40191463646e-08	1.85364268599e-06	3.33655683479e-05
GO:0006040	amino sugar metabolic process	23	13	B9J08_001816,B9J08_001901,B9J08_002096,B9J08_002632,B9J08_002761,B9J08_002856,B9J08_003879,B9J08_004150,B9J08_004381,B9J08_004410,B9J08_004972,B9J08_005077,B9J08_005328,	56.5	5.51	11.66	5.18327594751e-08	6.49273513425e-06	0.000123361967551
GO:1901615	organic hydroxy compound metabolic process	103	29	B9J08_000261,B9J08_000367,B9J08_000726,B9J08_000920,B9J08_000980,B9J08_001067,B9J08_001266,B9J08_001448,B9J08_001799,B9J08_001847,B9J08_002349,B9J08_002817,B9J08_003026,B9J08_003125,B9J08_003224,B9J08_003345,B9J08_003730,B9J08_003737,B9J08_004245,B9J08_004378,B9J08_004500,B9J08_004587,B9J08_004742,B9J08_004866,B9J08_004943,B9J08_005007,B9J08_005248,B9J08_005308,B9J08_005513,	28.2	2.75	3.59	2.18709374749e-07	2.60264155951e-05	0.000520528311903
GO:0006629	lipid metabolic process	279	56	B9J08_000010,B9J08_000222,B9J08_000261,B9J08_000367,B9J08_000473,B9J08_000504,B9J08_000566,B9J08_000696,B9J08_000848,B9J08_000877,B9J08_000920,B9J08_000978,B9J08_001266,B9J08_001422,B9J08_001448,B9J08_001465,B9J08_001759,B9J08_001847,B9J08_002123,B9J08_002349,B9J08_002488,B9J08_002817,B9J08_002876,B9J08_002893,B9J08_003026,B9J08_003125,B9J08_003224,B9J08_003345,B9J08_003374,B9J08_003466,B9J08_003…	20.1	1.96	2.36	3.22647293788e-07	3.6566693296e-05	0.000767900559215
GO:0045229	external encapsulating structure organization	83	25	B9J08_000726,B9J08_001079,B9J08_001418,B9J08_001507,B9J08_001732,B9J08_001901,B9J08_001958,B9J08_002003,B9J08_002149,B9J08_002262,B9J08_002560,B9J08_002725,B9J08_002856,B9J08_003251,B9J08_003401,B9J08_003575,B9J08_003879,B9J08_003989,B9J08_004046,B9J08_004150,B9J08_004200,B9J08_004410,B9J08_004786,B9J08_005077,B9J08_005265,	30.1	2.94	3.92	3.73943834708e-07	3.81058706454e-05	0.000889986326605
GO:0071555	cell wall organization	83	25	B9J08_000726,B9J08_001079,B9J08_001418,B9J08_001507,B9J08_001732,B9J08_001901,B9J08_001958,B9J08_002003,B9J08_002149,B9J08_002262,B9J08_002560,B9J08_002725,B9J08_002856,B9J08_003251,B9J08_003401,B9J08_003575,B9J08_003879,B9J08_003989,B9J08_004046,B9J08_004150,B9J08_004200,B9J08_004410,B9J08_004786,B9J08_005077,B9J08_005265,	30.1	2.94	3.92	3.73943834708e-07	3.81058706454e-05	0.000889986326605
GO:0044255	cellular lipid metabolic process	253	52	B9J08_000010,B9J08_000222,B9J08_000261,B9J08_000367,B9J08_000473,B9J08_000504,B9J08_000566,B9J08_000696,B9J08_000848,B9J08_000877,B9J08_000920,B9J08_000978,B9J08_001266,B9J08_001422,B9J08_001448,B9J08_001465,B9J08_001759,B9J08_001847,B9J08_002123,B9J08_002349,B9J08_002488,B9J08_002817,B9J08_002876,B9J08_002893,B9J08_003026,B9J08_003125,B9J08_003224,B9J08_003345,B9J08_003374,B9J08_003466,B9J08_003…	20.6	2.0	2.42	4.06646204324e-07	3.81058706454e-05	0.000967817966292
GO:0006030	chitin metabolic process	19	11	B9J08_001816,B9J08_001901,B9J08_002096,B9J08_002632,B9J08_002761,B9J08_002856,B9J08_003879,B9J08_004150,B9J08_004410,B9J08_004972,B9J08_005077,	57.9	5.64	12.29	4.16282620496e-07	3.81058706454e-05	0.000990752636781
GO:0006022	aminoglycan metabolic process	19	11	B9J08_001816,B9J08_001901,B9J08_002096,B9J08_002632,B9J08_002761,B9J08_002856,B9J08_003879,B9J08_004150,B9J08_004410,B9J08_004972,B9J08_005077,	57.9	5.64	12.29	4.16282620496e-07	3.81058706454e-05	0.000990752636781
GO:0046349	amino sugar biosynthetic process	16	10	B9J08_001816,B9J08_002096,B9J08_002632,B9J08_002856,B9J08_003879,B9J08_004150,B9J08_004381,B9J08_004972,B9J08_005077,B9J08_005328,	62.5	6.09	14.87	5.33425418797e-07	4.70204628421e-05	0.00126955249674
GO:0008610	lipid biosynthetic process	160	37	B9J08_000222,B9J08_000261,B9J08_000367,B9J08_000473,B9J08_000566,B9J08_000696,B9J08_000920,B9J08_001266,B9J08_001422,B9J08_001448,B9J08_001759,B9J08_001847,B9J08_002349,B9J08_002817,B9J08_002876,B9J08_002893,B9J08_003026,B9J08_003125,B9J08_003224,B9J08_003345,B9J08_003730,B9J08_003737,B9J08_003885,B9J08_003942,B9J08_004046,B9J08_004245,B9J08_004259,B9J08_004295,B9J08_004500,B9J08_004587,B9J08_004…	23.1	2.25	2.77	1.12861630524e-06	9.59323859453e-05	0.00268610680647
GO:1901071	glucosamine-containing compound metabolic process	21	11	B9J08_001816,B9J08_001901,B9J08_002096,B9J08_002632,B9J08_002761,B9J08_002856,B9J08_003879,B9J08_004150,B9J08_004410,B9J08_004972,B9J08_005077,	52.4	5.11	9.83	1.60289352984e-06	0.000131547813828	0.00381488660101
GO:0031505	fungal-type cell wall organization	81	23	B9J08_000726,B9J08_001079,B9J08_001418,B9J08_001507,B9J08_001732,B9J08_001901,B9J08_001958,B9J08_002003,B9J08_002149,B9J08_002262,B9J08_002560,B9J08_002725,B9J08_003251,B9J08_003401,B9J08_003575,B9J08_003879,B9J08_003989,B9J08_004150,B9J08_004200,B9J08_004410,B9J08_004786,B9J08_005077,B9J08_005265,	28.4	2.77	3.59	3.43786728015e-06	0.000272737470892	0.00818212412675
GO:0009226	nucleotide-sugar biosynthetic process	7	6	B9J08_002392,B9J08_002600,B9J08_002632,B9J08_004381,B9J08_005161,B9J08_005328,	85.7	8.36	53.15	7.23345283514e-06	0.000555342507988	0.0172156177476
GO:1901073	glucosamine-containing compound biosynthetic process	14	8	B9J08_001816,B9J08_002096,B9J08_002632,B9J08_002856,B9J08_003879,B9J08_004150,B9J08_004972,B9J08_005077,	57.1	5.57	11.85	1.98679971777e-05	0.00135102380809	0.047285833283
GO:0006031	chitin biosynthetic process	14	8	B9J08_001816,B9J08_002096,B9J08_002632,B9J08_002856,B9J08_003879,B9J08_004150,B9J08_004972,B9J08_005077,	57.1	5.57	11.85	1.98679971777e-05	0.00135102380809	0.047285833283
GO:0006023	aminoglycan biosynthetic process	14	8	B9J08_001816,B9J08_002096,B9J08_002632,B9J08_002856,B9J08_003879,B9J08_004150,B9J08_004972,B9J08_005077,	57.1	5.57	11.85	1.98679971777e-05	0.00135102380809	0.047285833283
GO:0006037	cell wall chitin metabolic process	14	8	B9J08_001816,B9J08_001901,B9J08_002096,B9J08_002632,B9J08_004150,B9J08_004410,B9J08_004972,B9J08_005077,	57.1	5.57	11.85	1.98679971777e-05	0.00135102380809	0.047285833283
GO:0009225	nucleotide-sugar metabolic process	9	6	B9J08_002392,B9J08_002600,B9J08_002632,B9J08_004381,B9J08_005161,B9J08_005328,	66.7	6.5	17.71	7.24043680585e-05	0.00478673322164	0.172322395979
GO:0006083	acetate metabolic process	13	7	B9J08_000010,B9J08_001946,B9J08_003231,B9J08_003365,B9J08_003374,B9J08_004365,B9J08_004702,	53.8	5.25	10.34	0.000113129510153	0.00727697930176	0.269248234165
GO:0097035	regulation of membrane lipid distribution	18	8	B9J08_000018,B9J08_000129,B9J08_000435,B9J08_000932,B9J08_003914,B9J08_004344,B9J08_004766,B9J08_004785,	44.4	4.33	7.1	0.000199356252256	0.0124859968519	0.47446788037
GO:0045332	phospholipid translocation	11	6	B9J08_000018,B9J08_000129,B9J08_000435,B9J08_000932,B9J08_004344,B9J08_004766,	54.5	5.32	10.62	0.000332410570057	0.0197784289184	0.791137156736
GO:0006038	cell wall chitin biosynthetic process	11	6	B9J08_001816,B9J08_002096,B9J08_002632,B9J08_004150,B9J08_004972,B9J08_005077,	54.5	5.32	10.62	0.000332410570057	0.0197784289184	0.791137156736
GO:0008299	isoprenoid biosynthetic process	15	7	B9J08_000696,B9J08_001266,B9J08_003125,B9J08_003224,B9J08_004500,B9J08_005007,B9J08_005248,	46.7	4.55	7.75	0.000353054046454	0.0204943568429	0.840268630561
GO:0005975	carbohydrate metabolic process	148	29	B9J08_000054,B9J08_000384,B9J08_000726,B9J08_000918,B9J08_000954,B9J08_001418,B9J08_001507,B9J08_001529,B9J08_001799,B9J08_001901,B9J08_002188,B9J08_002262,B9J08_002263,B9J08_002392,B9J08_002600,B9J08_002632,B9J08_002669,B9J08_002761,B9J08_003251,B9J08_003374,B9J08_003466,B9J08_003585,B9J08_003809,B9J08_003836,B9J08_004378,B9J08_004410,B9J08_005077,B9J08_005201,B9J08_005300,	19.6	1.91	2.21	0.000392950091588	0.0222671718566	0.935221217979
GO:0045733	acetate catabolic process	8	5	B9J08_000010,B9J08_003231,B9J08_003365,B9J08_003374,B9J08_004365,	62.5	6.09	14.73	0.000478683623731	0.0264945819647	1.0
GO:0006720	isoprenoid metabolic process	16	7	B9J08_000696,B9J08_001266,B9J08_003125,B9J08_003224,B9J08_004500,B9J08_005007,B9J08_005248,	43.8	4.27	6.89	0.000572707992069	0.0309782959346	1.0
GO:0034204	lipid translocation	12	6	B9J08_000018,B9J08_000129,B9J08_000435,B9J08_000932,B9J08_004344,B9J08_004766,	50.0	4.88	8.85	0.000607572932329	0.0321338573099	1.0
GO:0042546	cell wall biogenesis	71	17	B9J08_000384,B9J08_000473,B9J08_001507,B9J08_001604,B9J08_001816,B9J08_001908,B9J08_002096,B9J08_002123,B9J08_002188,B9J08_002392,B9J08_002632,B9J08_002682,B9J08_003251,B9J08_004150,B9J08_004972,B9J08_005077,B9J08_005161,	23.9	2.33	2.82	0.000621254949584	0.0321431908698	1.0
GO:0070887	cellular response to chemical stimulus	289	47	B9J08_000270,B9J08_000363,B9J08_000435,B9J08_000473,B9J08_000735,B9J08_000765,B9J08_000924,B9J08_001348,B9J08_001391,B9J08_001448,B9J08_001732,B9J08_001801,B9J08_001826,B9J08_001959,B9J08_002027,B9J08_002066,B9J08_002069,B9J08_002096,B9J08_002150,B9J08_002171,B9J08_002250,B9J08_002329,B9J08_002423,B9J08_002533,B9J08_002628,B9J08_002657,B9J08_002682,B9J08_002691,B9J08_002860,B9J08_003232,B9J08_003…	16.3	1.59	1.78	0.000732335246073	0.0370842103331	1.0
GO:0006793	phosphorus metabolic process	476	70	B9J08_000017,B9J08_000222,B9J08_000307,B9J08_000345,B9J08_000504,B9J08_000542,B9J08_000696,B9J08_000735,B9J08_000742,B9J08_000768,B9J08_000875,B9J08_000954,B9J08_000979,B9J08_001131,B9J08_001266,B9J08_001348,B9J08_001465,B9J08_001636,B9J08_001726,B9J08_001759,B9J08_001799,B9J08_001959,B9J08_002150,B9J08_002487,B9J08_002496,B9J08_002632,B9J08_002682,B9J08_002848,B9J08_002876,B9J08_002893,B9J08_002…	14.7	1.43	1.6	0.000796542531925	0.0394952338746	1.0
GO:0015976	carbon utilization	17	7	B9J08_000010,B9J08_000363,B9J08_002669,B9J08_003365,B9J08_003374,B9J08_004365,B9J08_005201,	41.2	4.01	6.2	0.00088851234407	0.0431563138548	1.0
GO:0010033	response to organic substance	170	31	B9J08_000363,B9J08_000435,B9J08_000735,B9J08_001391,B9J08_001732,B9J08_001800,B9J08_001826,B9J08_002027,B9J08_002066,B9J08_002069,B9J08_002096,B9J08_002250,B9J08_002329,B9J08_002533,B9J08_002682,B9J08_002691,B9J08_002860,B9J08_003079,B9J08_003195,B9J08_003302,B9J08_003344,B9J08_003616,B9J08_003989,B9J08_004344,B9J08_004766,B9J08_004785,B9J08_004946,B9J08_004973,B9J08_005146,B9J08_005317,B9J08_005…	18.2	1.78	2.02	0.000910995434237	0.0432783283026	1.0
GO:0055085	transmembrane transport	381	58	B9J08_000175,B9J08_000342,B9J08_000368,B9J08_000390,B9J08_000473,B9J08_000756,B9J08_000796,B9J08_000804,B9J08_000831,B9J08_000848,B9J08_000938,B9J08_000982,B9J08_001241,B9J08_001254,B9J08_001293,B9J08_001319,B9J08_001362,B9J08_001530,B9J08_001673,B9J08_002006,B9J08_002148,B9J08_002186,B9J08_002227,B9J08_002250,B9J08_002280,B9J08_002465,B9J08_002488,B9J08_002630,B9J08_002659,B9J08_002725,B9J08_002…	15.2	1.48	1.65	0.000993483054947	0.0432783283026	1.0
GO:0015914	phospholipid transport	22	8	B9J08_000018,B9J08_000129,B9J08_000435,B9J08_000932,B9J08_001815,B9J08_004048,B9J08_004344,B9J08_004766,	36.4	3.55	5.07	0.00100515489587	0.0432783283026	1.0
GO:1902656	calcium ion import into cytosol	3	3	B9J08_000473,B9J08_002725,B9J08_003401,	100.0	9.75	inf	0.00107286612179	0.0432783283026	1.0
GO:0070458	cellular detoxification of nitrogen compound	3	3	B9J08_002171,B9J08_002657,B9J08_002691,	100.0	9.75	inf	0.00107286612179	0.0432783283026	1.0
GO:0098703	calcium ion import across plasma membrane	3	3	B9J08_000473,B9J08_002725,B9J08_003401,	100.0	9.75	inf	0.00107286612179	0.0432783283026	1.0
GO:0051410	detoxification of nitrogen compound	3	3	B9J08_002171,B9J08_002657,B9J08_002691,	100.0	9.75	inf	0.00107286612179	0.0432783283026	1.0
GO:0070509	calcium ion import	3	3	B9J08_000473,B9J08_002725,B9J08_003401,	100.0	9.75	inf	0.00107286612179	0.0432783283026	1.0
GO:0019673	GDP-mannose metabolic process	3	3	B9J08_002392,B9J08_002600,B9J08_005161,	100.0	9.75	inf	0.00107286612179	0.0432783283026	1.0
GO:0009298	GDP-mannose biosynthetic process	3	3	B9J08_002392,B9J08_002600,B9J08_005161,	100.0	9.75	inf	0.00107286612179	0.0432783283026	1.0
GO:0042221	response to chemical	351	54	B9J08_000270,B9J08_000363,B9J08_000435,B9J08_000473,B9J08_000735,B9J08_000765,B9J08_000924,B9J08_001348,B9J08_001391,B9J08_001732,B9J08_001800,B9J08_001801,B9J08_001826,B9J08_001900,B9J08_001959,B9J08_002027,B9J08_002066,B9J08_002069,B9J08_002096,B9J08_002150,B9J08_002171,B9J08_002250,B9J08_002329,B9J08_002423,B9J08_002533,B9J08_002628,B9J08_002657,B9J08_002682,B9J08_002691,B9J08_002860,B9J08_003…	15.4	1.5	1.67	0.00116410439939	0.046176141176	1.0
GO:0006796	phosphate-containing compound metabolic process	460	67	B9J08_000017,B9J08_000222,B9J08_000307,B9J08_000345,B9J08_000504,B9J08_000542,B9J08_000696,B9J08_000735,B9J08_000742,B9J08_000768,B9J08_000875,B9J08_000954,B9J08_000979,B9J08_001131,B9J08_001266,B9J08_001348,B9J08_001465,B9J08_001636,B9J08_001726,B9J08_001759,B9J08_001799,B9J08_001959,B9J08_002150,B9J08_002487,B9J08_002496,B9J08_002682,B9J08_002848,B9J08_002876,B9J08_002893,B9J08_002977,B9J08_002…	14.6	1.42	1.57	0.00135211569741	0.0523332233479	1.0
GO:0007204	positive regulation of cytosolic calcium ion concentration	6	4	B9J08_000473,B9J08_002682,B9J08_002725,B9J08_003401,	66.7	6.5	17.64	0.00138529120627	0.0523332233479	1.0
GO:0010922	positive regulation of phosphatase activity	6	4	B9J08_000768,B9J08_000875,B9J08_000877,B9J08_004397,	66.7	6.5	17.64	0.00138529120627	0.0523332233479	1.0
GO:0071310	cellular response to organic substance	124	24	B9J08_000435,B9J08_000735,B9J08_001391,B9J08_001732,B9J08_001826,B9J08_002027,B9J08_002066,B9J08_002069,B9J08_002096,B9J08_002250,B9J08_002329,B9J08_002533,B9J08_002682,B9J08_002691,B9J08_002860,B9J08_003302,B9J08_003344,B9J08_003616,B9J08_003989,B9J08_004344,B9J08_004766,B9J08_004785,B9J08_004946,B9J08_005317,	19.4	1.89	2.16	0.00146989291197	0.0546616426638	1.0
GO:0090529	cell septum assembly	14	6	B9J08_000945,B9J08_001463,B9J08_002432,B9J08_003879,B9J08_004083,B9J08_005077,	42.9	4.18	6.63	0.00165012449748	0.0604199431385	1.0
GO:0034221	fungal-type cell wall chitin biosynthetic process	10	5	B9J08_001816,B9J08_002632,B9J08_004150,B9J08_004972,B9J08_005077,	50.0	4.87	8.83	0.00180770213303	0.065186834494	1.0
GO:1901135	carbohydrate derivative metabolic process	279	44	B9J08_000954,B9J08_000978,B9J08_001266,B9J08_001483,B9J08_001516,B9J08_001759,B9J08_001799,B9J08_001816,B9J08_001901,B9J08_001908,B9J08_002096,B9J08_002123,B9J08_002392,B9J08_002600,B9J08_002632,B9J08_002761,B9J08_002856,B9J08_002893,B9J08_003186,B9J08_003224,B9J08_003365,B9J08_003665,B9J08_003809,B9J08_003836,B9J08_003879,B9J08_003885,B9J08_004046,B9J08_004150,B9J08_004225,B9J08_004381,B9J08_004…	15.8	1.54	1.7	0.00204260439832	0.0725581860897	1.0
GO:0051480	regulation of cytosolic calcium ion concentration	7	4	B9J08_000473,B9J08_002682,B9J08_002725,B9J08_003401,	57.1	5.57	11.76	0.00297098494005	0.103984472902	1.0
GO:0006048	UDP-N-acetylglucosamine biosynthetic process	4	3	B9J08_002632,B9J08_004381,B9J08_005328,	75.0	7.31	26.41	0.00396320461537	0.134629720799	1.0
GO:0006047	UDP-N-acetylglucosamine metabolic process	4	3	B9J08_002632,B9J08_004381,B9J08_005328,	75.0	7.31	26.41	0.00396320461537	0.134629720799	1.0
GO:0006468	protein phosphorylation	126	23	B9J08_000735,B9J08_001131,B9J08_001348,B9J08_001636,B9J08_001726,B9J08_002150,B9J08_002487,B9J08_002496,B9J08_002682,B9J08_002977,B9J08_002993,B9J08_003281,B9J08_003604,B9J08_003726,B9J08_003732,B9J08_003736,B9J08_003792,B9J08_004369,B9J08_004785,B9J08_004844,B9J08_005330,B9J08_005433,B9J08_005567,	18.3	1.78	2.0	0.00401626478015	0.134629720799	1.0
GO:0007584	response to nutrient	45	11	B9J08_000735,B9J08_001348,B9J08_001801,B9J08_001900,B9J08_002027,B9J08_002423,B9J08_002628,B9J08_003585,B9J08_003736,B9J08_003985,B9J08_004369,	24.4	2.38	2.87	0.00469605590685	0.155230736921	1.0
GO:0006721	terpenoid metabolic process	8	4	B9J08_000696,B9J08_003125,B9J08_004500,B9J08_005007,	50.0	4.88	8.82	0.00546328625638	0.173368283869	1.0
GO:0000160	phosphorelay signal transduction system	8	4	B9J08_001959,B9J08_002150,B9J08_003281,B9J08_004227,	50.0	4.88	8.82	0.00546328625638	0.173368283869	1.0
GO:0016114	terpenoid biosynthetic process	8	4	B9J08_000696,B9J08_003125,B9J08_004500,B9J08_005007,	50.0	4.88	8.82	0.00546328625638	0.173368283869	1.0
GO:0031667	response to nutrient levels	86	17	B9J08_000735,B9J08_000742,B9J08_001348,B9J08_001801,B9J08_001900,B9J08_002003,B9J08_002027,B9J08_002138,B9J08_002423,B9J08_002628,B9J08_002797,B9J08_003195,B9J08_003281,B9J08_003585,B9J08_003736,B9J08_003985,B9J08_004369,	19.8	1.93	2.2	0.00558499083825	0.174898397303	1.0
GO:0044036	cell wall macromolecule metabolic process	23	7	B9J08_000384,B9J08_001908,B9J08_002123,B9J08_002392,B9J08_003251,B9J08_005077,B9J08_005161,	30.4	2.97	3.87	0.00649224920219	0.200669520795	1.0
GO:0098739	import across plasma membrane	18	6	B9J08_000473,B9J08_000756,B9J08_001362,B9J08_002725,B9J08_002974,B9J08_003401,	33.3	3.25	4.42	0.00714068074318	0.208841394669	1.0
GO:0006874	cellular calcium ion homeostasis	18	6	B9J08_000175,B9J08_000473,B9J08_001636,B9J08_002682,B9J08_002725,B9J08_003401,	33.3	3.25	4.42	0.00714068074318	0.208841394669	1.0
GO:0055074	calcium ion homeostasis	18	6	B9J08_000175,B9J08_000473,B9J08_001636,B9J08_002682,B9J08_002725,B9J08_003401,	33.3	3.25	4.42	0.00714068074318	0.208841394669	1.0
GO:0000436	carbon catabolite activation of transcription from RNA polymerase II promoter	18	6	B9J08_002027,B9J08_002423,B9J08_002628,B9J08_003585,B9J08_003736,B9J08_003985,	33.3	3.25	4.42	0.00714068074318	0.208841394669	1.0
GO:0006865	amino acid transport	35	9	B9J08_001241,B9J08_001362,B9J08_001530,B9J08_001673,B9J08_002006,B9J08_002280,B9J08_004633,B9J08_005491,B9J08_005526,	25.7	2.51	3.07	0.00720413105545	0.208841394669	1.0
GO:0015748	organophosphate ester transport	54	12	B9J08_000018,B9J08_000129,B9J08_000390,B9J08_000435,B9J08_000473,B9J08_000932,B9J08_001815,B9J08_001900,B9J08_004046,B9J08_004048,B9J08_004344,B9J08_004766,	22.2	2.17	2.54	0.00728312426786	0.208841394669	1.0
GO:0006631	fatty acid metabolic process	61	13	B9J08_000010,B9J08_000367,B9J08_000848,B9J08_001422,B9J08_001759,B9J08_002488,B9J08_003374,B9J08_003466,B9J08_003737,B9J08_003942,B9J08_004365,B9J08_004702,B9J08_005230,	21.3	2.08	2.41	0.0076906454305	0.217901620531	1.0
GO:0036003	positive regulation of transcription from RNA polymerase II promoter in response to stress	30	8	B9J08_000772,B9J08_002096,B9J08_002797,B9J08_002912,B9J08_003281,B9J08_003372,B9J08_003950,B9J08_004369,	26.7	2.6	3.22	0.00881518079533	0.231776381276	1.0
GO:0009749	response to glucose	9	4	B9J08_001391,B9J08_002066,B9J08_002250,B9J08_005567,	44.4	4.33	7.05	0.00904468910687	0.231776381276	1.0
GO:0034284	response to monosaccharide	9	4	B9J08_001391,B9J08_002066,B9J08_002250,B9J08_005567,	44.4	4.33	7.05	0.00904468910687	0.231776381276	1.0
GO:0009746	response to hexose	9	4	B9J08_001391,B9J08_002066,B9J08_002250,B9J08_005567,	44.4	4.33	7.05	0.00904468910687	0.231776381276	1.0
GO:0098659	inorganic cation import across plasma membrane	5	3	B9J08_000473,B9J08_002725,B9J08_003401,	60.0	5.85	13.2	0.00915419321007	0.231776381276	1.0
GO:0015740	C4-dicarboxylate transport	5	3	B9J08_001530,B9J08_004365,B9J08_004633,	60.0	5.85	13.2	0.00915419321007	0.231776381276	1.0
GO:0060402	calcium ion transport into cytosol	5	3	B9J08_000473,B9J08_002725,B9J08_003401,	60.0	5.85	13.2	0.00915419321007	0.231776381276	1.0
GO:0099587	inorganic ion import across plasma membrane	5	3	B9J08_000473,B9J08_002725,B9J08_003401,	60.0	5.85	13.2	0.00915419321007	0.231776381276	1.0
GO:0051097	negative regulation of helicase activity	5	3	B9J08_000087,B9J08_003467,B9J08_005476,	60.0	5.85	13.2	0.00915419321007	0.231776381276	1.0
GO:0097553	calcium ion transmembrane import into cytosol	5	3	B9J08_000473,B9J08_002725,B9J08_003401,	60.0	5.85	13.2	0.00915419321007	0.231776381276	1.0
GO:0009272	fungal-type cell wall biogenesis	56	12	B9J08_000384,B9J08_000473,B9J08_001507,B9J08_001816,B9J08_002188,B9J08_002632,B9J08_002682,B9J08_003251,B9J08_004150,B9J08_004972,B9J08_005077,B9J08_005161,	21.4	2.09	2.42	0.00981602450182	0.235748503359	1.0
GO:1905774	regulation of DNA helicase activity	2	2	B9J08_003467,B9J08_005476,	100.0	9.75	inf	0.0104997232589	0.235748503359	1.0
GO:1903730	regulation of phosphatidate phosphatase activity	2	2	B9J08_000768,B9J08_000875,	100.0	9.75	inf	0.0104997232589	0.235748503359	1.0
GO:1905463	negative regulation of DNA duplex unwinding	2	2	B9J08_003467,B9J08_005476,	100.0	9.75	inf	0.0104997232589	0.235748503359	1.0
GO:1903740	positive regulation of phosphatidate phosphatase activity	2	2	B9J08_000768,B9J08_000875,	100.0	9.75	inf	0.0104997232589	0.235748503359	1.0
GO:1905462	regulation of DNA duplex unwinding	2	2	B9J08_003467,B9J08_005476,	100.0	9.75	inf	0.0104997232589	0.235748503359	1.0
GO:1903578	regulation of ATP metabolic process	2	2	B9J08_004171,B9J08_005300,	100.0	9.75	inf	0.0104997232589	0.235748503359	1.0
GO:1905775	negative regulation of DNA helicase activity	2	2	B9J08_003467,B9J08_005476,	100.0	9.75	inf	0.0104997232589	0.235748503359	1.0
GO:0000316	sulfite transport	2	2	B9J08_003703,B9J08_004533,	100.0	9.75	inf	0.0104997232589	0.235748503359	1.0
GO:0010866	regulation of triglyceride biosynthetic process	2	2	B9J08_000768,B9J08_000875,	100.0	9.75	inf	0.0104997232589	0.235748503359	1.0
GO:0006110	regulation of glycolytic process	2	2	B9J08_004171,B9J08_005300,	100.0	9.75	inf	0.0104997232589	0.235748503359	1.0
GO:0010867	positive regulation of triglyceride biosynthetic process	2	2	B9J08_000768,B9J08_000875,	100.0	9.75	inf	0.0104997232589	0.235748503359	1.0
GO:0019318	hexose metabolic process	25	7	B9J08_000954,B9J08_002600,B9J08_002669,B9J08_003585,B9J08_003836,B9J08_005201,B9J08_005300,	28.0	2.73	3.44	0.0106285380082	0.236410471585	1.0
GO:0016310	phosphorylation	152	25	B9J08_000735,B9J08_001131,B9J08_001348,B9J08_001636,B9J08_001726,B9J08_001959,B9J08_002150,B9J08_002487,B9J08_002496,B9J08_002682,B9J08_002977,B9J08_002993,B9J08_003281,B9J08_003604,B9J08_003726,B9J08_003732,B9J08_003736,B9J08_003792,B9J08_003836,B9J08_004369,B9J08_004785,B9J08_004844,B9J08_005330,B9J08_005433,B9J08_005567,	16.4	1.6	1.76	0.0109409963634	0.241107142082	1.0
GO:0009991	response to extracellular stimulus	92	17	B9J08_000735,B9J08_000742,B9J08_001348,B9J08_001801,B9J08_001900,B9J08_002003,B9J08_002027,B9J08_002138,B9J08_002423,B9J08_002628,B9J08_002797,B9J08_003195,B9J08_003281,B9J08_003585,B9J08_003736,B9J08_003985,B9J08_004369,	18.5	1.8	2.02	0.0110963079921	0.242286357992	1.0
GO:0006869	lipid transport	44	10	B9J08_000018,B9J08_000129,B9J08_000435,B9J08_000877,B9J08_000932,B9J08_001815,B9J08_002732,B9J08_004048,B9J08_004344,B9J08_004766,	22.7	2.22	2.61	0.011762937535	0.254507193939	1.0
GO:0045991	carbon catabolite activation of transcription	20	6	B9J08_002027,B9J08_002423,B9J08_002628,B9J08_003585,B9J08_003736,B9J08_003985,	30.0	2.92	3.78	0.0124896604668	0.258481668791	1.0
GO:0030148	sphingolipid biosynthetic process	20	6	B9J08_000473,B9J08_000566,B9J08_003885,B9J08_003942,B9J08_004259,B9J08_005309,	30.0	2.92	3.78	0.0124896604668	0.258481668791	1.0
GO:0061794	conidium development	20	6	B9J08_001636,B9J08_002725,B9J08_003401,B9J08_003879,B9J08_004150,B9J08_005077,	30.0	2.92	3.78	0.0124896604668	0.258481668791	1.0
GO:0048315	conidium formation	20	6	B9J08_001636,B9J08_002725,B9J08_003401,B9J08_003879,B9J08_004150,B9J08_005077,	30.0	2.92	3.78	0.0124896604668	0.258481668791	1.0
GO:0051785	positive regulation of nuclear division	20	6	B9J08_002142,B9J08_002912,B9J08_002993,B9J08_004369,B9J08_004370,B9J08_004970,	30.0	2.92	3.78	0.0124896604668	0.258481668791	1.0
GO:0044281	small molecule metabolic process	567	74	B9J08_000010,B9J08_000261,B9J08_000345,B9J08_000367,B9J08_000566,B9J08_000696,B9J08_000726,B9J08_000742,B9J08_000848,B9J08_000920,B9J08_000954,B9J08_000980,B9J08_001067,B9J08_001266,B9J08_001422,B9J08_001447,B9J08_001448,B9J08_001759,B9J08_001799,B9J08_001847,B9J08_001946,B9J08_002130,B9J08_002171,B9J08_002349,B9J08_002392,B9J08_002457,B9J08_002488,B9J08_002600,B9J08_002632,B9J08_002669,B9J08_002…	13.1	1.27	1.37	0.013491574179	0.276809884017	1.0
GO:0009743	response to carbohydrate	10	4	B9J08_001391,B9J08_002066,B9J08_002250,B9J08_005567,	40.0	3.9	5.87	0.0138693470893	0.27918191043	1.0
GO:0035306	positive regulation of dephosphorylation	10	4	B9J08_000768,B9J08_000875,B9J08_000877,B9J08_004397,	40.0	3.9	5.87	0.0138693470893	0.27918191043	1.0
GO:0006084	acetyl-CoA metabolic process	15	5	B9J08_001266,B9J08_003224,B9J08_003365,B9J08_004500,B9J08_004702,	33.3	3.25	4.41	0.0139590955215	0.27918191043	1.0
GO:0044283	small molecule biosynthetic process	252	37	B9J08_000261,B9J08_000367,B9J08_000696,B9J08_000920,B9J08_001422,B9J08_001447,B9J08_001448,B9J08_001759,B9J08_001847,B9J08_001946,B9J08_002130,B9J08_002349,B9J08_002600,B9J08_002669,B9J08_002817,B9J08_003026,B9J08_003125,B9J08_003205,B9J08_003224,B9J08_003345,B9J08_003665,B9J08_003702,B9J08_003730,B9J08_003737,B9J08_003881,B9J08_003942,B9J08_004245,B9J08_004378,B9J08_004500,B9J08_004587,B9J08_004…	14.7	1.43	1.55	0.0143976915398	0.284968769128	1.0
GO:0071444	cellular response to pheromone	52	11	B9J08_000435,B9J08_001732,B9J08_002069,B9J08_002096,B9J08_002329,B9J08_003616,B9J08_004344,B9J08_004766,B9J08_004785,B9J08_004946,B9J08_005317,	21.2	2.06	2.38	0.0144879080103	0.284968769128	1.0
GO:0007154	cell communication	353	49	B9J08_000016,B9J08_000726,B9J08_000735,B9J08_000742,B9J08_000772,B9J08_001001,B9J08_001031,B9J08_001079,B9J08_001347,B9J08_001348,B9J08_001391,B9J08_001709,B9J08_001800,B9J08_001801,B9J08_001817,B9J08_001826,B9J08_001958,B9J08_001959,B9J08_002003,B9J08_002027,B9J08_002051,B9J08_002066,B9J08_002069,B9J08_002138,B9J08_002150,B9J08_002165,B9J08_002250,B9J08_002329,B9J08_002423,B9J08_002487,B9J08_002…	13.9	1.35	1.46	0.0149221502439	0.289292861505	1.0
GO:0006470	protein dephosphorylation	39	9	B9J08_000017,B9J08_000307,B9J08_000542,B9J08_000768,B9J08_000875,B9J08_002496,B9J08_002848,B9J08_003576,B9J08_004776,	23.1	2.25	2.66	0.0149508495652	0.289292861505	1.0
GO:0006665	sphingolipid metabolic process	33	8	B9J08_000473,B9J08_000566,B9J08_000877,B9J08_001759,B9J08_003885,B9J08_003942,B9J08_004259,B9J08_005309,	24.2	2.36	2.83	0.0159079183592	0.298347900809	1.0
GO:0007052	mitotic spindle organization	27	7	B9J08_000556,B9J08_001348,B9J08_002008,B9J08_002064,B9J08_002876,B9J08_004499,B9J08_004970,	25.9	2.53	3.09	0.016405582906	0.298347900809	1.0
GO:0033865	nucleoside bisphosphate metabolic process	27	7	B9J08_001266,B9J08_003186,B9J08_003224,B9J08_003365,B9J08_004500,B9J08_004702,B9J08_004866,	25.9	2.53	3.09	0.016405582906	0.298347900809	1.0
GO:0034032	purine nucleoside bisphosphate metabolic process	27	7	B9J08_001266,B9J08_003186,B9J08_003224,B9J08_003365,B9J08_004500,B9J08_004702,B9J08_004866,	25.9	2.53	3.09	0.016405582906	0.298347900809	1.0
GO:0033875	ribonucleoside bisphosphate metabolic process	27	7	B9J08_001266,B9J08_003186,B9J08_003224,B9J08_003365,B9J08_004500,B9J08_004702,B9J08_004866,	25.9	2.53	3.09	0.016405582906	0.298347900809	1.0
GO:0032780	negative regulation of ATP-dependent activity	6	3	B9J08_000087,B9J08_003467,B9J08_005476,	50.0	4.88	8.8	0.0169230952139	0.298347900809	1.0
GO:0045338	farnesyl diphosphate metabolic process	6	3	B9J08_000696,B9J08_003125,B9J08_004500,	50.0	4.88	8.8	0.0169230952139	0.298347900809	1.0
GO:0006000	fructose metabolic process	6	3	B9J08_000954,B9J08_003836,B9J08_005300,	50.0	4.88	8.8	0.0169230952139	0.298347900809	1.0
GO:0060401	cytosolic calcium ion transport	6	3	B9J08_000473,B9J08_002725,B9J08_003401,	50.0	4.88	8.8	0.0169230952139	0.298347900809	1.0
GO:0010447	response to acidic pH	6	3	B9J08_000735,B9J08_001817,B9J08_002682,	50.0	4.88	8.8	0.0169230952139	0.298347900809	1.0
GO:0045337	farnesyl diphosphate biosynthetic process	6	3	B9J08_000696,B9J08_003125,B9J08_004500,	50.0	4.88	8.8	0.0169230952139	0.298347900809	1.0
GO:0045836	positive regulation of meiotic nuclear division	6	3	B9J08_002142,B9J08_002912,B9J08_004369,	50.0	4.88	8.8	0.0169230952139	0.298347900809	1.0
GO:0000749	response to pheromone triggering conjugation with cellular fusion	40	9	B9J08_000435,B9J08_001732,B9J08_002069,B9J08_002329,B9J08_003616,B9J08_004344,B9J08_004766,B9J08_004785,B9J08_004946,	22.5	2.19	2.57	0.0175976989736	0.307549371047	1.0
GO:0031669	cellular response to nutrient levels	82	15	B9J08_000742,B9J08_001348,B9J08_001801,B9J08_002003,B9J08_002027,B9J08_002138,B9J08_002423,B9J08_002628,B9J08_002797,B9J08_003195,B9J08_003281,B9J08_003585,B9J08_003736,B9J08_003985,B9J08_004369,	18.3	1.78	1.99	0.0180192841766	0.307549371047	1.0
GO:0009605	response to external stimulus	97	17	B9J08_000735,B9J08_000742,B9J08_001348,B9J08_001801,B9J08_001900,B9J08_002003,B9J08_002027,B9J08_002138,B9J08_002423,B9J08_002628,B9J08_002797,B9J08_003195,B9J08_003281,B9J08_003585,B9J08_003736,B9J08_003985,B9J08_004369,	17.5	1.71	1.89	0.0184059191982	0.307549371047	1.0
GO:0032508	DNA duplex unwinding	16	5	B9J08_000087,B9J08_000574,B9J08_001105,B9J08_003467,B9J08_005476,	31.3	3.05	4.01	0.0186313588424	0.307549371047	1.0
GO:1901522	positive regulation of transcription from RNA polymerase II promoter involved in cellular response to chemical stimulus	16	5	B9J08_001826,B9J08_002027,B9J08_002096,B9J08_003372,B9J08_004369,	31.3	3.05	4.01	0.0186313588424	0.307549371047	1.0
GO:0044242	cellular lipid catabolic process	34	8	B9J08_000010,B9J08_003374,B9J08_003466,B9J08_003486,B9J08_004011,B9J08_004259,B9J08_004365,B9J08_005309,	23.5	2.29	2.72	0.0189963054071	0.307549371047	1.0
GO:0007051	spindle organization	34	8	B9J08_000556,B9J08_001348,B9J08_002008,B9J08_002064,B9J08_002487,B9J08_002876,B9J08_004499,B9J08_004970,	23.5	2.29	2.72	0.0189963054071	0.307549371047	1.0
GO:0015849	organic acid transport	54	11	B9J08_001241,B9J08_001362,B9J08_001530,B9J08_001673,B9J08_002006,B9J08_002280,B9J08_002974,B9J08_004365,B9J08_004633,B9J08_005491,B9J08_005526,	20.4	1.99	2.27	0.0190482301691	0.307549371047	1.0
GO:0019236	response to pheromone	54	11	B9J08_000435,B9J08_001732,B9J08_002069,B9J08_002096,B9J08_002329,B9J08_003616,B9J08_004344,B9J08_004766,B9J08_004785,B9J08_004946,B9J08_005317,	20.4	1.99	2.27	0.0190482301691	0.307549371047	1.0
GO:0001678	cellular glucose homeostasis	11	4	B9J08_001391,B9J08_002066,B9J08_002250,B9J08_003836,	36.4	3.55	5.03	0.020059195844	0.307549371047	1.0
GO:0006057	mannoprotein biosynthetic process	11	4	B9J08_001908,B9J08_002123,B9J08_002392,B9J08_005161,	36.4	3.55	5.03	0.020059195844	0.307549371047	1.0
GO:0033500	carbohydrate homeostasis	11	4	B9J08_001391,B9J08_002066,B9J08_002250,B9J08_003836,	36.4	3.55	5.03	0.020059195844	0.307549371047	1.0
GO:0031506	cell wall glycoprotein biosynthetic process	11	4	B9J08_001908,B9J08_002123,B9J08_002392,B9J08_005161,	36.4	3.55	5.03	0.020059195844	0.307549371047	1.0
GO:0000032	cell wall mannoprotein biosynthetic process	11	4	B9J08_001908,B9J08_002123,B9J08_002392,B9J08_005161,	36.4	3.55	5.03	0.020059195844	0.307549371047	1.0
GO:0006816	calcium ion transport	11	4	B9J08_000175,B9J08_000473,B9J08_002725,B9J08_003401,	36.4	3.55	5.03	0.020059195844	0.307549371047	1.0
GO:0042593	glucose homeostasis	11	4	B9J08_001391,B9J08_002066,B9J08_002250,B9J08_003836,	36.4	3.55	5.03	0.020059195844	0.307549371047	1.0
GO:0000917	division septum assembly	11	4	B9J08_000945,B9J08_001463,B9J08_002432,B9J08_004083,	36.4	3.55	5.03	0.020059195844	0.307549371047	1.0
GO:1902751	positive regulation of cell cycle G2/M phase transition	11	4	B9J08_001348,B9J08_002848,B9J08_003281,B9J08_004369,	36.4	3.55	5.03	0.020059195844	0.307549371047	1.0
GO:0035383	thioester metabolic process	22	6	B9J08_001266,B9J08_003186,B9J08_003224,B9J08_003365,B9J08_004500,B9J08_004702,	27.3	2.66	3.31	0.0201586982703	0.307549371047	1.0
GO:0040020	regulation of meiotic nuclear division	22	6	B9J08_002142,B9J08_002912,B9J08_002977,B9J08_003322,B9J08_004369,B9J08_004370,	27.3	2.66	3.31	0.0201586982703	0.307549371047	1.0
GO:0006637	acyl-CoA metabolic process	22	6	B9J08_001266,B9J08_003186,B9J08_003224,B9J08_003365,B9J08_004500,B9J08_004702,	27.3	2.66	3.31	0.0201586982703	0.307549371047	1.0
GO:0010876	lipid localization	48	10	B9J08_000018,B9J08_000129,B9J08_000435,B9J08_000877,B9J08_000932,B9J08_001815,B9J08_002732,B9J08_004048,B9J08_004344,B9J08_004766,	20.8	2.03	2.33	0.0213994660045	0.324399548349	1.0
GO:0045787	positive regulation of cell cycle	84	15	B9J08_001348,B9J08_001636,B9J08_002142,B9J08_002487,B9J08_002682,B9J08_002848,B9J08_002860,B9J08_002912,B9J08_002993,B9J08_003281,B9J08_004369,B9J08_004370,B9J08_004946,B9J08_004970,B9J08_005567,	17.9	1.74	1.93	0.0221355974426	0.333434948819	1.0
GO:0000429	carbon catabolite regulation of transcription from RNA polymerase II promoter	29	7	B9J08_001801,B9J08_002027,B9J08_002423,B9J08_002628,B9J08_003585,B9J08_003736,B9J08_003985,	24.1	2.35	2.81	0.024110058021	0.358132168143	1.0
GO:0005996	monosaccharide metabolic process	29	7	B9J08_000954,B9J08_002600,B9J08_002669,B9J08_003585,B9J08_003836,B9J08_005201,B9J08_005300,	24.1	2.35	2.81	0.024110058021	0.358132168143	1.0
GO:0003333	amino acid transmembrane transport	17	5	B9J08_001241,B9J08_001362,B9J08_001530,B9J08_002006,B9J08_004633,	29.4	2.87	3.67	0.024226587845	0.358132168143	1.0
GO:0000188	obsolete inactivation of MAPK activity	7	3	B9J08_000307,B9J08_000542,B9J08_002139,	42.9	4.18	6.6	0.0273871779195	0.368338972727	1.0
GO:0045926	negative regulation of growth	7	3	B9J08_002628,B9J08_002860,B9J08_003736,	42.9	4.18	6.6	0.0273871779195	0.368338972727	1.0
GO:0060258	negative regulation of filamentous growth	7	3	B9J08_002628,B9J08_002860,B9J08_003736,	42.9	4.18	6.6	0.0273871779195	0.368338972727	1.0
GO:0051230	spindle disassembly	7	3	B9J08_001348,B9J08_002487,B9J08_004970,	42.9	4.18	6.6	0.0273871779195	0.368338972727	1.0
GO:0031670	cellular response to nutrient	43	9	B9J08_001348,B9J08_001801,B9J08_002027,B9J08_002423,B9J08_002628,B9J08_003585,B9J08_003736,B9J08_003985,B9J08_004369,	20.9	2.04	2.34	0.0275716922289	0.368338972727	1.0
GO:0006056	mannoprotein metabolic process	12	4	B9J08_001908,B9J08_002123,B9J08_002392,B9J08_005161,	33.3	3.25	4.4	0.0277025454401	0.368338972727	1.0
GO:0016311	dephosphorylation	57	11	B9J08_000017,B9J08_000307,B9J08_000504,B9J08_000542,B9J08_000768,B9J08_000875,B9J08_000979,B9J08_002496,B9J08_002848,B9J08_003576,B9J08_004776,	19.3	1.88	2.12	0.0277696244259	0.368338972727	1.0
GO:0000431	regulation of transcription from RNA polymerase II promoter by galactose	3	2	B9J08_003585,B9J08_003736,	66.7	6.5	17.57	0.0293534375328	0.368338972727	1.0
GO:0009593	detection of chemical stimulus	3	2	B9J08_002066,B9J08_002250,	66.7	6.5	17.57	0.0293534375328	0.368338972727	1.0
GO:0071930	negative regulation of transcription involved in G1/S transition of mitotic cell cycle	3	2	B9J08_002326,B9J08_002860,	66.7	6.5	17.57	0.0293534375328	0.368338972727	1.0
GO:0051606	detection of stimulus	3	2	B9J08_002066,B9J08_002250,	66.7	6.5	17.57	0.0293534375328	0.368338972727	1.0
GO:0015813	L-glutamate transmembrane transport	3	2	B9J08_001530,B9J08_004633,	66.7	6.5	17.57	0.0293534375328	0.368338972727	1.0
GO:0010845	positive regulation of reciprocal meiotic recombination	3	2	B9J08_002912,B9J08_004369,	66.7	6.5	17.57	0.0293534375328	0.368338972727	1.0
GO:0000435	positive regulation of transcription from RNA polymerase II promoter by galactose	3	2	B9J08_003585,B9J08_003736,	66.7	6.5	17.57	0.0293534375328	0.368338972727	1.0
GO:0015817	histidine transport	3	2	B9J08_001241,B9J08_002280,	66.7	6.5	17.57	0.0293534375328	0.368338972727	1.0
GO:0034287	detection of monosaccharide stimulus	3	2	B9J08_002066,B9J08_002250,	66.7	6.5	17.57	0.0293534375328	0.368338972727	1.0
GO:0034503	protein localization to nucleolar rDNA repeats	3	2	B9J08_001262,B9J08_001348,	66.7	6.5	17.57	0.0293534375328	0.368338972727	1.0
GO:0009732	detection of hexose stimulus	3	2	B9J08_002066,B9J08_002250,	66.7	6.5	17.57	0.0293534375328	0.368338972727	1.0
GO:0009730	detection of carbohydrate stimulus	3	2	B9J08_002066,B9J08_002250,	66.7	6.5	17.57	0.0293534375328	0.368338972727	1.0
GO:0046466	membrane lipid catabolic process	3	2	B9J08_004259,B9J08_005309,	66.7	6.5	17.57	0.0293534375328	0.368338972727	1.0
GO:0046836	glycolipid transport	3	2	B9J08_000435,B9J08_002732,	66.7	6.5	17.57	0.0293534375328	0.368338972727	1.0
GO:0071500	cellular response to nitrosative stress	3	2	B9J08_002657,B9J08_002691,	66.7	6.5	17.57	0.0293534375328	0.368338972727	1.0
GO:0030149	sphingolipid catabolic process	3	2	B9J08_004259,B9J08_005309,	66.7	6.5	17.57	0.0293534375328	0.368338972727	1.0
GO:0090208	positive regulation of triglyceride metabolic process	3	2	B9J08_000768,B9J08_000875,	66.7	6.5	17.57	0.0293534375328	0.368338972727	1.0
GO:0051594	detection of glucose	3	2	B9J08_002066,B9J08_002250,	66.7	6.5	17.57	0.0293534375328	0.368338972727	1.0
GO:0035335	peptidyl-tyrosine dephosphorylation	3	2	B9J08_000307,B9J08_000542,	66.7	6.5	17.57	0.0293534375328	0.368338972727	1.0
GO:0060256	regulation of flocculation	3	2	B9J08_000772,B9J08_002682,	66.7	6.5	17.57	0.0293534375328	0.368338972727	1.0
GO:0022407	regulation of cell-cell adhesion	3	2	B9J08_000772,B9J08_002682,	66.7	6.5	17.57	0.0293534375328	0.368338972727	1.0
GO:0006986	response to unfolded protein	24	6	B9J08_000735,B9J08_001826,B9J08_002682,B9J08_003079,B9J08_003195,B9J08_003989,	25.0	2.44	2.94	0.0305181367626	0.368338972727	1.0
GO:0000727	double-strand break repair via break-induced replication	24	6	B9J08_000087,B9J08_000574,B9J08_001105,B9J08_003467,B9J08_003880,B9J08_005476,	25.0	2.44	2.94	0.0305181367626	0.368338972727	1.0
GO:0048878	chemical homeostasis	142	22	B9J08_000017,B9J08_000175,B9J08_000473,B9J08_000982,B9J08_001391,B9J08_001405,B9J08_001636,B9J08_001732,B9J08_002066,B9J08_002096,B9J08_002201,B9J08_002250,B9J08_002496,B9J08_002537,B9J08_002682,B9J08_002725,B9J08_002774,B9J08_003344,B9J08_003345,B9J08_003401,B9J08_003836,B9J08_005097,	15.5	1.51	1.63	0.0307710554503	0.368338972727	1.0
GO:0051345	positive regulation of hydrolase activity	37	8	B9J08_000768,B9J08_000875,B9J08_000877,B9J08_001347,B9J08_001707,B9J08_001900,B9J08_004397,B9J08_005377,	21.6	2.11	2.44	0.0307896744897	0.368338972727	1.0
GO:0044038	cell wall macromolecule biosynthetic process	18	5	B9J08_000384,B9J08_001908,B9J08_002123,B9J08_002392,B9J08_005161,	27.8	2.71	3.39	0.0307980905767	0.368338972727	1.0
GO:1902299	pre-replicative complex assembly involved in cell cycle DNA replication	18	5	B9J08_000087,B9J08_001105,B9J08_002348,B9J08_003467,B9J08_005476,	27.8	2.71	3.39	0.0307980905767	0.368338972727	1.0
GO:0032392	DNA geometric change	18	5	B9J08_000087,B9J08_000574,B9J08_001105,B9J08_003467,B9J08_005476,	27.8	2.71	3.39	0.0307980905767	0.368338972727	1.0
GO:0070589	cellular component macromolecule biosynthetic process	18	5	B9J08_000384,B9J08_001908,B9J08_002123,B9J08_002392,B9J08_005161,	27.8	2.71	3.39	0.0307980905767	0.368338972727	1.0
GO:0006267	pre-replicative complex assembly involved in nuclear cell cycle DNA replication	18	5	B9J08_000087,B9J08_001105,B9J08_002348,B9J08_003467,B9J08_005476,	27.8	2.71	3.39	0.0307980905767	0.368338972727	1.0
GO:0036388	pre-replicative complex assembly	18	5	B9J08_000087,B9J08_001105,B9J08_002348,B9J08_003467,B9J08_005476,	27.8	2.71	3.39	0.0307980905767	0.368338972727	1.0
GO:0016042	lipid catabolic process	44	9	B9J08_000010,B9J08_003374,B9J08_003466,B9J08_003486,B9J08_004011,B9J08_004176,B9J08_004259,B9J08_004365,B9J08_005309,	20.5	1.99	2.27	0.031636800579	0.376477926891	1.0
GO:0071496	cellular response to external stimulus	88	15	B9J08_000742,B9J08_001348,B9J08_001801,B9J08_002003,B9J08_002027,B9J08_002138,B9J08_002423,B9J08_002628,B9J08_002797,B9J08_003195,B9J08_003281,B9J08_003585,B9J08_003736,B9J08_003985,B9J08_004369,	17.0	1.66	1.82	0.0324424395695	0.382242604829	1.0
GO:0031668	cellular response to extracellular stimulus	88	15	B9J08_000742,B9J08_001348,B9J08_001801,B9J08_002003,B9J08_002027,B9J08_002138,B9J08_002423,B9J08_002628,B9J08_002797,B9J08_003195,B9J08_003281,B9J08_003585,B9J08_003736,B9J08_003985,B9J08_004369,	17.0	1.66	1.82	0.0324424395695	0.382242604829	1.0
GO:1901137	carbohydrate derivative biosynthetic process	192	28	B9J08_000978,B9J08_001483,B9J08_001516,B9J08_001816,B9J08_001908,B9J08_002096,B9J08_002123,B9J08_002392,B9J08_002600,B9J08_002632,B9J08_002856,B9J08_002893,B9J08_003365,B9J08_003665,B9J08_003879,B9J08_003885,B9J08_004046,B9J08_004150,B9J08_004225,B9J08_004381,B9J08_004447,B9J08_004490,B9J08_004866,B9J08_004972,B9J08_005077,B9J08_005161,B9J08_005248,B9J08_005328,	14.6	1.42	1.52	0.0334096947749	0.391699869775	1.0
GO:0090068	positive regulation of cell cycle process	81	14	B9J08_001348,B9J08_001636,B9J08_002142,B9J08_002487,B9J08_002682,B9J08_002848,B9J08_002860,B9J08_002912,B9J08_002993,B9J08_003281,B9J08_004369,B9J08_004370,B9J08_004946,B9J08_004970,	17.3	1.69	1.85	0.0342026240112	0.399030613465	1.0
GO:0023052	signaling	268	37	B9J08_000016,B9J08_000726,B9J08_000735,B9J08_000772,B9J08_001001,B9J08_001031,B9J08_001079,B9J08_001347,B9J08_001348,B9J08_001391,B9J08_001709,B9J08_001800,B9J08_001817,B9J08_001826,B9J08_001958,B9J08_001959,B9J08_002003,B9J08_002051,B9J08_002066,B9J08_002069,B9J08_002150,B9J08_002250,B9J08_002329,B9J08_002487,B9J08_002682,B9J08_002876,B9J08_003281,B9J08_003361,B9J08_003616,B9J08_003914,B9J08_003…	13.8	1.35	1.44	0.034595821477	0.399699296676	1.0
GO:0007165	signal transduction	268	37	B9J08_000016,B9J08_000726,B9J08_000735,B9J08_000772,B9J08_001001,B9J08_001031,B9J08_001079,B9J08_001347,B9J08_001348,B9J08_001391,B9J08_001709,B9J08_001800,B9J08_001817,B9J08_001826,B9J08_001958,B9J08_001959,B9J08_002003,B9J08_002051,B9J08_002066,B9J08_002069,B9J08_002150,B9J08_002250,B9J08_002329,B9J08_002487,B9J08_002682,B9J08_002876,B9J08_003281,B9J08_003361,B9J08_003616,B9J08_003914,B9J08_003…	13.8	1.35	1.44	0.034595821477	0.399699296676	1.0
GO:0090307	mitotic spindle assembly	13	4	B9J08_002008,B9J08_002064,B9J08_002876,B9J08_004970,	30.8	3.0	3.91	0.0368544796033	0.423737494956	1.0
GO:0006811	ion transport	219	31	B9J08_000018,B9J08_000175,B9J08_000390,B9J08_000435,B9J08_000473,B9J08_000804,B9J08_000831,B9J08_000982,B9J08_001241,B9J08_001254,B9J08_001530,B9J08_001900,B9J08_002148,B9J08_002186,B9J08_002280,B9J08_002630,B9J08_002725,B9J08_002974,B9J08_003401,B9J08_003703,B9J08_004046,B9J08_004344,B9J08_004365,B9J08_004533,B9J08_004633,B9J08_004766,B9J08_004775,B9J08_005395,B9J08_005424,B9J08_005491,B9J08_005…	14.2	1.38	1.47	0.0375904761082	0.426941596211	1.0
GO:0006820	anion transport	90	15	B9J08_000390,B9J08_000473,B9J08_000982,B9J08_001241,B9J08_001530,B9J08_001900,B9J08_002148,B9J08_002280,B9J08_002974,B9J08_003703,B9J08_004046,B9J08_004365,B9J08_004533,B9J08_004633,B9J08_005491,	16.7	1.62	1.77	0.0387456174797	0.426941596211	1.0
GO:0045990	carbon catabolite regulation of transcription	32	7	B9J08_001801,B9J08_002027,B9J08_002423,B9J08_002628,B9J08_003585,B9J08_003736,B9J08_003985,	21.9	2.13	2.47	0.0398136842575	0.426941596211	1.0
GO:0010182	sugar mediated signaling pathway	8	3	B9J08_001391,B9J08_002066,B9J08_002250,	37.5	3.66	5.28	0.0405415129175	0.426941596211	1.0
GO:0010255	glucose mediated signaling pathway	8	3	B9J08_001391,B9J08_002066,B9J08_002250,	37.5	3.66	5.28	0.0405415129175	0.426941596211	1.0
GO:0009757	hexose mediated signaling	8	3	B9J08_001391,B9J08_002066,B9J08_002250,	37.5	3.66	5.28	0.0405415129175	0.426941596211	1.0
GO:0043605	cellular amide catabolic process	8	3	B9J08_000756,B9J08_002457,B9J08_005028,	37.5	3.66	5.28	0.0405415129175	0.426941596211	1.0
GO:0051095	regulation of helicase activity	8	3	B9J08_000087,B9J08_003467,B9J08_005476,	37.5	3.66	5.28	0.0405415129175	0.426941596211	1.0
GO:0015807	L-amino acid transport	8	3	B9J08_001241,B9J08_001530,B9J08_004633,	37.5	3.66	5.28	0.0405415129175	0.426941596211	1.0
GO:0071331	cellular response to hexose stimulus	8	3	B9J08_001391,B9J08_002066,B9J08_002250,	37.5	3.66	5.28	0.0405415129175	0.426941596211	1.0
GO:0070481	nuclear-transcribed mRNA catabolic process, non-stop decay	8	3	B9J08_000198,B9J08_003736,B9J08_004983,	37.5	3.66	5.28	0.0405415129175	0.426941596211	1.0
GO:0009756	carbohydrate mediated signaling	8	3	B9J08_001391,B9J08_002066,B9J08_002250,	37.5	3.66	5.28	0.0405415129175	0.426941596211	1.0
GO:0046685	response to arsenic-containing substance	8	3	B9J08_002533,B9J08_003372,B9J08_004369,	37.5	3.66	5.28	0.0405415129175	0.426941596211	1.0
GO:0071333	cellular response to glucose stimulus	8	3	B9J08_001391,B9J08_002066,B9J08_002250,	37.5	3.66	5.28	0.0405415129175	0.426941596211	1.0
GO:0071326	cellular response to monosaccharide stimulus	8	3	B9J08_001391,B9J08_002066,B9J08_002250,	37.5	3.66	5.28	0.0405415129175	0.426941596211	1.0
GO:0006268	DNA unwinding involved in DNA replication	8	3	B9J08_000574,B9J08_001105,B9J08_003467,	37.5	3.66	5.28	0.0405415129175	0.426941596211	1.0
GO:0097271	protein localization to bud neck	8	3	B9J08_000945,B9J08_002432,B9J08_004150,	37.5	3.66	5.28	0.0405415129175	0.426941596211	1.0
GO:0140278	mitotic division septum assembly	8	3	B9J08_001463,B9J08_002432,B9J08_004083,	37.5	3.66	5.28	0.0405415129175	0.426941596211	1.0
GO:0070588	calcium ion transmembrane transport	8	3	B9J08_000473,B9J08_002725,B9J08_003401,	37.5	3.66	5.28	0.0405415129175	0.426941596211	1.0
GO:0051445	regulation of meiotic cell cycle	39	8	B9J08_001348,B9J08_002142,B9J08_002912,B9J08_002977,B9J08_003322,B9J08_004369,B9J08_004370,B9J08_005567,	20.5	2.0	2.28	0.0409763328363	0.429619701104	1.0
GO:0006875	cellular metal ion homeostasis	76	13	B9J08_000175,B9J08_000473,B9J08_000982,B9J08_001636,B9J08_002096,B9J08_002201,B9J08_002496,B9J08_002682,B9J08_002725,B9J08_002774,B9J08_003345,B9J08_003401,B9J08_005097,	17.1	1.67	1.83	0.0434751480208	0.453760122955	1.0
GO:0072503	cellular divalent inorganic cation homeostasis	26	6	B9J08_000175,B9J08_000473,B9J08_001636,B9J08_002682,B9J08_002725,B9J08_003401,	23.1	2.25	2.65	0.0438507681847	0.453760122955	1.0
GO:0072507	divalent inorganic cation homeostasis	26	6	B9J08_000175,B9J08_000473,B9J08_001636,B9J08_002682,B9J08_002725,B9J08_003401,	23.1	2.25	2.65	0.0438507681847	0.453760122955	1.0
GO:0015711	organic anion transport	69	12	B9J08_000390,B9J08_000473,B9J08_001241,B9J08_001530,B9J08_001900,B9J08_002148,B9J08_002280,B9J08_002974,B9J08_004046,B9J08_004365,B9J08_004633,B9J08_005491,	17.4	1.7	1.86	0.0458481878876	0.472375269145	1.0
GO:0035966	response to topologically incorrect protein	47	9	B9J08_000735,B9J08_001826,B9J08_002533,B9J08_002682,B9J08_002691,B9J08_003079,B9J08_003195,B9J08_003302,B9J08_003989,	19.1	1.87	2.09	0.0462814721211	0.474784067449	1.0
GO:0043462	regulation of ATP-dependent activity	14	4	B9J08_000087,B9J08_000454,B9J08_003467,B9J08_005476,	28.6	2.79	3.52	0.0475385342218	0.477252511617	1.0
GO:0000920	septum digestion after cytokinesis	14	4	B9J08_001463,B9J08_002008,B9J08_002761,B9J08_005077,	28.6	2.79	3.52	0.0475385342218	0.477252511617	1.0
Molecular function
ID	Name	Bgd count	Result count	Result gene list	Pct of bgd	Fold enrichment	Odds ratio	P-value	Benjamini	Bonferroni
GO:0005199	structural constituent of cell wall	5	5	B9J08_002560,B9J08_003910,B9J08_004200,B9J08_004786,B9J08_005265,	100.0	9.75	inf	1.11385585232e-05	0.00883287690887	0.00883287690887
GO:0004100	chitin synthase activity	4	4	B9J08_002856,B9J08_003879,B9J08_004150,B9J08_005077,	100.0	9.75	inf	0.000109419957257	0.0433850130525	0.0867700261049
GO:0140326	ATPase-coupled intramembrane lipid transporter activity	7	5	B9J08_000018,B9J08_000435,B9J08_000932,B9J08_004344,B9J08_004766,	71.4	6.96	22.09	0.000196020905942	0.0518148594707	0.155444578412
GO:0046914	transition metal ion binding	349	56	B9J08_000154,B9J08_000270,B9J08_000363,B9J08_000367,B9J08_000741,B9J08_000765,B9J08_000939,B9J08_000967,B9J08_001067,B9J08_001232,B9J08_001329,B9J08_001448,B9J08_001717,B9J08_001759,B9J08_002047,B9J08_002170,B9J08_002201,B9J08_002245,B9J08_002349,B9J08_002392,B9J08_002448,B9J08_002488,B9J08_002533,B9J08_002628,B9J08_002657,B9J08_002691,B9J08_002710,B9J08_002774,B9J08_002868,B9J08_003047,B9J08_003…	16.0	1.56	1.76	0.000320783848314	0.0552614666628	0.254381591713
GO:0140303	intramembrane lipid transporter activity	8	5	B9J08_000018,B9J08_000435,B9J08_000932,B9J08_004344,B9J08_004766,	62.5	6.09	14.73	0.000478683623731	0.0552614666628	0.379596113619
GO:0140327	flippase activity	5	4	B9J08_000435,B9J08_000932,B9J08_004344,B9J08_004766,	80.0	7.8	35.29	0.00050254555219	0.0552614666628	0.398518622887
GO:0004190	aspartic-type endopeptidase activity	16	7	B9J08_000982,B9J08_001546,B9J08_001958,B9J08_002149,B9J08_003571,B9J08_003911,B9J08_005335,	43.8	4.27	6.89	0.000572707992069	0.0552614666628	0.454157437711
GO:0070001	aspartic-type peptidase activity	16	7	B9J08_000982,B9J08_001546,B9J08_001958,B9J08_002149,B9J08_003571,B9J08_003911,B9J08_005335,	43.8	4.27	6.89	0.000572707992069	0.0552614666628	0.454157437711
GO:0005506	iron ion binding	47	13	B9J08_000367,B9J08_001448,B9J08_001759,B9J08_002201,B9J08_002349,B9J08_002691,B9J08_003047,B9J08_003702,B9J08_003737,B9J08_005097,B9J08_005101,B9J08_005230,B9J08_005308,	27.7	2.7	3.41	0.000627179318997	0.0552614666628	0.497353199965
GO:0004713	protein tyrosine kinase activity	91	20	B9J08_000735,B9J08_001131,B9J08_001348,B9J08_001726,B9J08_002487,B9J08_002496,B9J08_002682,B9J08_002977,B9J08_002993,B9J08_003281,B9J08_003604,B9J08_003726,B9J08_003732,B9J08_003736,B9J08_003792,B9J08_004369,B9J08_004785,B9J08_005330,B9J08_005433,B9J08_005567,	22.0	2.14	2.53	0.000699831218295	0.0554966156108	0.554966156108
GO:0015075	ion transmembrane transporter activity	176	32	B9J08_000018,B9J08_000175,B9J08_000342,B9J08_000390,B9J08_000435,B9J08_000473,B9J08_000756,B9J08_000804,B9J08_000831,B9J08_000938,B9J08_000982,B9J08_001241,B9J08_001254,B9J08_001362,B9J08_001530,B9J08_002186,B9J08_002280,B9J08_002630,B9J08_002725,B9J08_002974,B9J08_003401,B9J08_003703,B9J08_004344,B9J08_004365,B9J08_004533,B9J08_004633,B9J08_004766,B9J08_004775,B9J08_005395,B9J08_005424,B9J08_005…	18.2	1.77	2.01	0.000796191595372	0.0573981759209	0.63137993513
GO:0005215	transporter activity	381	58	B9J08_000018,B9J08_000175,B9J08_000342,B9J08_000368,B9J08_000390,B9J08_000435,B9J08_000473,B9J08_000756,B9J08_000796,B9J08_000804,B9J08_000831,B9J08_000877,B9J08_000932,B9J08_000938,B9J08_000982,B9J08_001241,B9J08_001254,B9J08_001319,B9J08_001362,B9J08_001530,B9J08_002006,B9J08_002186,B9J08_002227,B9J08_002250,B9J08_002280,B9J08_002465,B9J08_002630,B9J08_002659,B9J08_002725,B9J08_002732,B9J08_002…	15.2	1.48	1.65	0.000993483054947	0.0649365275196	0.787832062573
GO:0090555	phosphatidylethanolamine flippase activity	3	3	B9J08_000435,B9J08_004344,B9J08_004766,	100.0	9.75	inf	0.00107286612179	0.0649365275196	0.850782834576
GO:0001228	DNA-binding transcription activator activity, RNA polymerase II-specific	33	10	B9J08_000270,B9J08_002096,B9J08_002423,B9J08_002628,B9J08_002860,B9J08_002912,B9J08_003229,B9J08_003372,B9J08_003585,B9J08_003950,	30.3	2.95	3.86	0.00122830758234	0.0649365275196	0.974047912794
GO:0001216	DNA-binding transcription activator activity	33	10	B9J08_000270,B9J08_002096,B9J08_002423,B9J08_002628,B9J08_002860,B9J08_002912,B9J08_003229,B9J08_003372,B9J08_003585,B9J08_003950,	30.3	2.95	3.86	0.00122830758234	0.0649365275196	0.974047912794
GO:0060089	molecular transducer activity	14	6	B9J08_001079,B9J08_001959,B9J08_002066,B9J08_002069,B9J08_002150,B9J08_003281,	42.9	4.18	6.63	0.00165012449748	0.0723030864386	1.0
GO:0004553	hydrolase activity, hydrolyzing O-glycosyl compounds	40	11	B9J08_000054,B9J08_001418,B9J08_001529,B9J08_001901,B9J08_002188,B9J08_002262,B9J08_002263,B9J08_002761,B9J08_003251,B9J08_004410,B9J08_005309,	27.5	2.68	3.37	0.00171490989401	0.0723030864386	1.0
GO:0046872	metal ion binding	617	85	B9J08_000018,B9J08_000154,B9J08_000175,B9J08_000270,B9J08_000345,B9J08_000363,B9J08_000367,B9J08_000435,B9J08_000741,B9J08_000765,B9J08_000939,B9J08_000967,B9J08_000980,B9J08_001067,B9J08_001232,B9J08_001329,B9J08_001422,B9J08_001448,B9J08_001474,B9J08_001545,B9J08_001717,B9J08_001732,B9J08_001759,B9J08_001930,B9J08_001987,B9J08_002003,B9J08_002047,B9J08_002051,B9J08_002170,B9J08_002201,B9J08_002…	13.8	1.34	1.48	0.00172654020783	0.0723030864386	1.0
GO:0022857	transmembrane transporter activity	357	54	B9J08_000018,B9J08_000175,B9J08_000342,B9J08_000368,B9J08_000390,B9J08_000435,B9J08_000473,B9J08_000756,B9J08_000796,B9J08_000804,B9J08_000831,B9J08_000938,B9J08_000982,B9J08_001241,B9J08_001254,B9J08_001319,B9J08_001362,B9J08_001530,B9J08_002006,B9J08_002186,B9J08_002227,B9J08_002250,B9J08_002280,B9J08_002465,B9J08_002630,B9J08_002659,B9J08_002725,B9J08_002974,B9J08_003352,B9J08_003401,B9J08_003…	15.1	1.47	1.63	0.0017323564216	0.0723030864386	1.0
GO:0043169	cation binding	627	86	B9J08_000018,B9J08_000154,B9J08_000175,B9J08_000270,B9J08_000345,B9J08_000363,B9J08_000367,B9J08_000435,B9J08_000741,B9J08_000765,B9J08_000939,B9J08_000967,B9J08_000980,B9J08_001067,B9J08_001232,B9J08_001329,B9J08_001422,B9J08_001448,B9J08_001474,B9J08_001545,B9J08_001717,B9J08_001732,B9J08_001759,B9J08_001930,B9J08_001987,B9J08_002003,B9J08_002047,B9J08_002051,B9J08_002170,B9J08_002201,B9J08_002…	13.7	1.34	1.48	0.0018488194145	0.0725713449792	1.0
GO:0005319	lipid transporter activity	24	8	B9J08_000018,B9J08_000435,B9J08_000877,B9J08_000932,B9J08_002732,B9J08_004048,B9J08_004344,B9J08_004766,	33.3	3.25	4.43	0.00192181367536	0.0725713449792	1.0
GO:0004672	protein kinase activity	114	22	B9J08_000735,B9J08_001131,B9J08_001348,B9J08_001726,B9J08_001959,B9J08_002150,B9J08_002487,B9J08_002496,B9J08_002682,B9J08_002977,B9J08_002993,B9J08_003281,B9J08_003604,B9J08_003726,B9J08_003732,B9J08_003736,B9J08_003792,B9J08_004369,B9J08_004785,B9J08_005330,B9J08_005433,B9J08_005567,	19.3	1.88	2.14	0.00237798823585	0.0854658574528	1.0
GO:0000981	DNA-binding transcription factor activity, RNA polymerase II-specific	122	23	B9J08_000270,B9J08_000765,B9J08_000772,B9J08_000939,B9J08_001232,B9J08_001826,B9J08_002027,B9J08_002096,B9J08_002170,B9J08_002326,B9J08_002423,B9J08_002448,B9J08_002628,B9J08_002710,B9J08_002860,B9J08_002912,B9J08_003229,B9J08_003372,B9J08_003585,B9J08_003950,B9J08_004820,B9J08_005155,B9J08_005317,	18.9	1.84	2.08	0.00262338144365	0.0854658574528	1.0
GO:0008509	anion transmembrane transporter activity	67	15	B9J08_000342,B9J08_000390,B9J08_000473,B9J08_000982,B9J08_001241,B9J08_001254,B9J08_001362,B9J08_001530,B9J08_002280,B9J08_002974,B9J08_003703,B9J08_004365,B9J08_004533,B9J08_004633,B9J08_005491,	22.4	2.18	2.57	0.00262810178419	0.0854658574528	1.0
GO:0015171	amino acid transmembrane transporter activity	20	7	B9J08_001241,B9J08_001362,B9J08_001530,B9J08_002006,B9J08_002280,B9J08_004633,B9J08_005491,	35.0	3.41	4.77	0.00269438390456	0.0854658574528	1.0
GO:0015295	solute:proton symporter activity	7	4	B9J08_000756,B9J08_000938,B9J08_002974,B9J08_005491,	57.1	5.57	11.76	0.00297098494005	0.0860153440241	1.0
GO:0015085	calcium ion transmembrane transporter activity	11	5	B9J08_000175,B9J08_000473,B9J08_001254,B9J08_002725,B9J08_003401,	45.5	4.43	7.36	0.00303711176882	0.0860153440241	1.0
GO:0005548	phospholipid transporter activity	11	5	B9J08_000435,B9J08_000932,B9J08_004048,B9J08_004344,B9J08_004766,	45.5	4.43	7.36	0.00303711176882	0.0860153440241	1.0
GO:0003700	DNA-binding transcription factor activity	155	27	B9J08_000270,B9J08_000765,B9J08_000772,B9J08_000939,B9J08_000967,B9J08_001232,B9J08_001717,B9J08_001826,B9J08_002027,B9J08_002096,B9J08_002170,B9J08_002326,B9J08_002423,B9J08_002448,B9J08_002628,B9J08_002710,B9J08_002860,B9J08_002912,B9J08_003229,B9J08_003372,B9J08_003585,B9J08_003950,B9J08_004171,B9J08_004820,B9J08_004870,B9J08_005155,B9J08_005317,	17.4	1.7	1.9	0.00377949914738	0.0924359194114	1.0
GO:0000978	RNA polymerase II cis-regulatory region sequence-specific DNA binding	38	10	B9J08_000270,B9J08_000765,B9J08_002027,B9J08_002628,B9J08_002860,B9J08_002912,B9J08_003229,B9J08_003372,B9J08_003585,B9J08_003950,	26.3	2.57	3.17	0.00392279418964	0.0924359194114	1.0
GO:0015247	aminophospholipid flippase activity	4	3	B9J08_000932,B9J08_004344,B9J08_004766,	75.0	7.31	26.41	0.00396320461537	0.0924359194114	1.0
GO:0140345	phosphatidylcholine flippase activity	4	3	B9J08_000435,B9J08_004344,B9J08_004766,	75.0	7.31	26.41	0.00396320461537	0.0924359194114	1.0
GO:0005262	calcium channel activity	4	3	B9J08_000473,B9J08_002725,B9J08_003401,	75.0	7.31	26.41	0.00396320461537	0.0924359194114	1.0
GO:0140333	glycerophospholipid flippase activity	4	3	B9J08_000435,B9J08_004344,B9J08_004766,	75.0	7.31	26.41	0.00396320461537	0.0924359194114	1.0
GO:0016773	phosphotransferase activity, alcohol group as acceptor	166	28	B9J08_000735,B9J08_000954,B9J08_001131,B9J08_001348,B9J08_001447,B9J08_001726,B9J08_001959,B9J08_002150,B9J08_002487,B9J08_002496,B9J08_002682,B9J08_002977,B9J08_002993,B9J08_003281,B9J08_003604,B9J08_003665,B9J08_003726,B9J08_003732,B9J08_003736,B9J08_003792,B9J08_003836,B9J08_004369,B9J08_004785,B9J08_004866,B9J08_005300,B9J08_005330,B9J08_005433,B9J08_005567,	16.9	1.64	1.82	0.00513302473558	0.116299674723	1.0
GO:0008324	cation transmembrane transporter activity	137	24	B9J08_000018,B9J08_000175,B9J08_000435,B9J08_000473,B9J08_000756,B9J08_000804,B9J08_000831,B9J08_000938,B9J08_001241,B9J08_001254,B9J08_001362,B9J08_002186,B9J08_002280,B9J08_002630,B9J08_002725,B9J08_002974,B9J08_003401,B9J08_004344,B9J08_004766,B9J08_004775,B9J08_005395,B9J08_005424,B9J08_005491,B9J08_005526,	17.5	1.71	1.9	0.00572850308091	0.126186192866	1.0
GO:0000977	RNA polymerase II transcription regulatory region sequence-specific DNA binding	47	11	B9J08_000270,B9J08_000765,B9J08_002027,B9J08_002326,B9J08_002628,B9J08_002860,B9J08_002912,B9J08_003229,B9J08_003372,B9J08_003585,B9J08_003950,	23.4	2.28	2.71	0.00667551641103	0.143072554431	1.0
GO:0000987	cis-regulatory region sequence-specific DNA binding	54	12	B9J08_000270,B9J08_000765,B9J08_002027,B9J08_002096,B9J08_002628,B9J08_002860,B9J08_002912,B9J08_003200,B9J08_003229,B9J08_003372,B9J08_003585,B9J08_003950,	22.2	2.17	2.54	0.00728312426786	0.146075097268	1.0
GO:0016740	transferase activity	768	98	B9J08_000010,B9J08_000222,B9J08_000384,B9J08_000541,B9J08_000696,B9J08_000735,B9J08_000741,B9J08_000918,B9J08_000954,B9J08_000978,B9J08_000979,B9J08_000990,B9J08_001067,B9J08_001131,B9J08_001348,B9J08_001418,B9J08_001422,B9J08_001447,B9J08_001448,B9J08_001474,B9J08_001507,B9J08_001516,B9J08_001726,B9J08_001901,B9J08_001908,B9J08_001959,B9J08_002032,B9J08_002123,B9J08_002150,B9J08_002171,B9J08_002…	12.8	1.24	1.35	0.00852479298856	0.146075097268	1.0
GO:0005342	organic acid transmembrane transporter activity	36	9	B9J08_001241,B9J08_001362,B9J08_001530,B9J08_002006,B9J08_002280,B9J08_002974,B9J08_004365,B9J08_004633,B9J08_005491,	25.0	2.44	2.95	0.00875742787231	0.146075097268	1.0
GO:0046943	carboxylic acid transmembrane transporter activity	36	9	B9J08_001241,B9J08_001362,B9J08_001530,B9J08_002006,B9J08_002280,B9J08_002974,B9J08_004365,B9J08_004633,B9J08_005491,	25.0	2.44	2.95	0.00875742787231	0.146075097268	1.0
GO:0038023	signaling receptor activity	9	4	B9J08_001079,B9J08_002066,B9J08_002069,B9J08_002150,	44.4	4.33	7.05	0.00904468910687	0.146075097268	1.0
GO:0004888	transmembrane signaling receptor activity	9	4	B9J08_001079,B9J08_002066,B9J08_002069,B9J08_002150,	44.4	4.33	7.05	0.00904468910687	0.146075097268	1.0
GO:0008525	phosphatidylcholine transporter activity	5	3	B9J08_000435,B9J08_004344,B9J08_004766,	60.0	5.85	13.2	0.00915419321007	0.146075097268	1.0
GO:0015556	C4-dicarboxylate transmembrane transporter activity	5	3	B9J08_001530,B9J08_004365,B9J08_004633,	60.0	5.85	13.2	0.00915419321007	0.146075097268	1.0
GO:0042123	glucanosyltransferase activity	5	3	B9J08_000384,B9J08_001418,B9J08_001507,	60.0	5.85	13.2	0.00915419321007	0.146075097268	1.0
GO:1901474	azole transmembrane transporter activity	5	3	B9J08_001241,B9J08_002280,B9J08_003981,	60.0	5.85	13.2	0.00915419321007	0.146075097268	1.0
GO:0042124	1,3-beta-glucanosyltransferase activity	5	3	B9J08_000384,B9J08_001418,B9J08_001507,	60.0	5.85	13.2	0.00915419321007	0.146075097268	1.0
GO:0008514	organic anion transmembrane transporter activity	49	11	B9J08_000342,B9J08_000390,B9J08_000473,B9J08_001241,B9J08_001362,B9J08_001530,B9J08_002280,B9J08_002974,B9J08_004365,B9J08_004633,B9J08_005491,	22.4	2.19	2.57	0.00925498426257	0.146075097268	1.0
GO:0008270	zinc ion binding	287	42	B9J08_000270,B9J08_000363,B9J08_000741,B9J08_000765,B9J08_000939,B9J08_000967,B9J08_001067,B9J08_001232,B9J08_001329,B9J08_001717,B9J08_002047,B9J08_002170,B9J08_002245,B9J08_002392,B9J08_002448,B9J08_002488,B9J08_002533,B9J08_002628,B9J08_002657,B9J08_002710,B9J08_002868,B9J08_003106,B9J08_003115,B9J08_003200,B9J08_003302,B9J08_003319,B9J08_003322,B9J08_003372,B9J08_003585,B9J08_003989,B9J08_004…	14.6	1.43	1.55	0.00997099094217	0.146075097268	1.0
GO:0043565	sequence-specific DNA binding	159	26	B9J08_000087,B9J08_000270,B9J08_000378,B9J08_000765,B9J08_000772,B9J08_000967,B9J08_001105,B9J08_001717,B9J08_001826,B9J08_001946,B9J08_002027,B9J08_002096,B9J08_002326,B9J08_002423,B9J08_002628,B9J08_002860,B9J08_002912,B9J08_003200,B9J08_003229,B9J08_003372,B9J08_003467,B9J08_003585,B9J08_003950,B9J08_004225,B9J08_004870,B9J08_005476,	16.4	1.59	1.75	0.0103007786315	0.146075097268	1.0
GO:0051019	mitogen-activated protein kinase binding	2	2	B9J08_002876,B9J08_003229,	100.0	9.75	inf	0.0104997232589	0.146075097268	1.0
GO:0070704	sterol desaturase activity	2	2	B9J08_002349,B9J08_003737,	100.0	9.75	inf	0.0104997232589	0.146075097268	1.0
GO:0140346	phosphatidylserine flippase activity	2	2	B9J08_004344,B9J08_004766,	100.0	9.75	inf	0.0104997232589	0.146075097268	1.0
GO:0000155	phosphorelay sensor kinase activity	2	2	B9J08_001959,B9J08_002150,	100.0	9.75	inf	0.0104997232589	0.146075097268	1.0
GO:0016775	phosphotransferase activity, nitrogenous group as acceptor	2	2	B9J08_001959,B9J08_002150,	100.0	9.75	inf	0.0104997232589	0.146075097268	1.0
GO:0004673	protein histidine kinase activity	2	2	B9J08_001959,B9J08_002150,	100.0	9.75	inf	0.0104997232589	0.146075097268	1.0
GO:0016798	hydrolase activity, acting on glycosyl bonds	51	11	B9J08_000054,B9J08_001418,B9J08_001529,B9J08_001901,B9J08_002188,B9J08_002262,B9J08_002263,B9J08_002761,B9J08_003251,B9J08_004410,B9J08_005309,	21.6	2.1	2.44	0.0125432074323	0.171495922307	1.0
GO:0017116	single-stranded DNA helicase activity	10	4	B9J08_000087,B9J08_001105,B9J08_003467,B9J08_005476,	40.0	3.9	5.87	0.0138693470893	0.183306537364	1.0
GO:0008375	acetylglucosaminyltransferase activity	10	4	B9J08_002856,B9J08_003879,B9J08_004150,B9J08_005077,	40.0	3.9	5.87	0.0138693470893	0.183306537364	1.0
GO:1990837	sequence-specific double-stranded DNA binding	102	18	B9J08_000087,B9J08_000270,B9J08_000765,B9J08_001105,B9J08_002027,B9J08_002096,B9J08_002326,B9J08_002628,B9J08_002860,B9J08_002912,B9J08_003200,B9J08_003229,B9J08_003372,B9J08_003467,B9J08_003585,B9J08_003950,B9J08_004225,B9J08_005476,	17.6	1.72	1.91	0.0145224932421	0.188792412148	1.0
GO:0000976	transcription cis-regulatory region binding	66	13	B9J08_000270,B9J08_000765,B9J08_002027,B9J08_002096,B9J08_002326,B9J08_002628,B9J08_002860,B9J08_002912,B9J08_003200,B9J08_003229,B9J08_003372,B9J08_003585,B9J08_003950,	19.7	1.92	2.18	0.0149130122574	0.190742237421	1.0
GO:0000156	phosphorelay response regulator activity	6	3	B9J08_001959,B9J08_002150,B9J08_003281,	50.0	4.88	8.8	0.0169230952139	0.213016103248	1.0
GO:0016301	kinase activity	190	29	B9J08_000735,B9J08_000954,B9J08_001131,B9J08_001348,B9J08_001447,B9J08_001726,B9J08_001959,B9J08_002150,B9J08_002487,B9J08_002496,B9J08_002669,B9J08_002682,B9J08_002977,B9J08_002993,B9J08_003281,B9J08_003604,B9J08_003665,B9J08_003726,B9J08_003732,B9J08_003736,B9J08_003792,B9J08_003836,B9J08_004369,B9J08_004785,B9J08_004866,B9J08_005300,B9J08_005330,B9J08_005433,B9J08_005567,	15.3	1.49	1.61	0.0175595424091	0.217573705162	1.0
GO:0015297	antiporter activity	16	5	B9J08_000831,B9J08_001254,B9J08_004365,B9J08_004633,B9J08_004944,	31.3	3.05	4.01	0.0186313588424	0.223858599424	1.0
GO:0015179	L-amino acid transmembrane transporter activity	16	5	B9J08_001241,B9J08_001362,B9J08_001530,B9J08_002280,B9J08_004633,	31.3	3.05	4.01	0.0186313588424	0.223858599424	1.0
GO:0001067	transcription regulatory region nucleic acid binding	68	13	B9J08_000270,B9J08_000765,B9J08_002027,B9J08_002096,B9J08_002326,B9J08_002628,B9J08_002860,B9J08_002912,B9J08_003200,B9J08_003229,B9J08_003372,B9J08_003585,B9J08_003950,	19.1	1.86	2.1	0.0189388693826	0.224157065977	1.0
GO:0046906	tetrapyrrole binding	35	8	B9J08_001448,B9J08_001759,B9J08_001847,B9J08_001987,B9J08_002349,B9J08_002691,B9J08_004742,B9J08_005308,	22.9	2.23	2.62	0.0224902829925	0.258475281349	1.0
GO:0020037	heme binding	35	8	B9J08_001448,B9J08_001759,B9J08_001847,B9J08_001987,B9J08_002349,B9J08_002691,B9J08_004742,B9J08_005308,	22.9	2.23	2.62	0.0224902829925	0.258475281349	1.0
GO:0015291	secondary active transmembrane transporter activity	42	9	B9J08_000756,B9J08_000831,B9J08_000938,B9J08_001254,B9J08_002974,B9J08_004365,B9J08_004633,B9J08_004944,B9J08_005491,	21.4	2.09	2.41	0.0238887954697	0.270625925821	1.0
GO:0048029	monosaccharide binding	7	3	B9J08_002066,B9J08_003047,B9J08_003836,	42.9	4.18	6.6	0.0273871779195	0.273850305453	1.0
GO:0140299	small molecule sensor activity	7	3	B9J08_001959,B9J08_002150,B9J08_004776,	42.9	4.18	6.6	0.0273871779195	0.273850305453	1.0
GO:0016705	oxidoreductase activity, acting on paired donors, with incorporation or reduction of molecular oxygen	43	9	B9J08_000261,B9J08_000367,B9J08_001448,B9J08_001657,B9J08_002349,B9J08_002691,B9J08_003047,B9J08_003737,B9J08_005308,	20.9	2.04	2.34	0.0275716922289	0.273850305453	1.0
GO:0015293	symporter activity	12	4	B9J08_000756,B9J08_000938,B9J08_002974,B9J08_005491,	33.3	3.25	4.4	0.0277025454401	0.273850305453	1.0
GO:0015294	solute:cation symporter activity	12	4	B9J08_000756,B9J08_000938,B9J08_002974,B9J08_005491,	33.3	3.25	4.4	0.0277025454401	0.273850305453	1.0
GO:0140110	transcription regulator activity	206	30	B9J08_000270,B9J08_000765,B9J08_000772,B9J08_000939,B9J08_000967,B9J08_001232,B9J08_001717,B9J08_001801,B9J08_001826,B9J08_002027,B9J08_002096,B9J08_002170,B9J08_002326,B9J08_002423,B9J08_002448,B9J08_002628,B9J08_002710,B9J08_002728,B9J08_002860,B9J08_002912,B9J08_003229,B9J08_003372,B9J08_003585,B9J08_003950,B9J08_004171,B9J08_004820,B9J08_004870,B9J08_005155,B9J08_005317,B9J08_005384,	14.6	1.42	1.52	0.0288082305687	0.273850305453	1.0
GO:0005313	L-glutamate transmembrane transporter activity	3	2	B9J08_001530,B9J08_004633,	66.7	6.5	17.57	0.0293534375328	0.273850305453	1.0
GO:0005290	L-histidine transmembrane transporter activity	3	2	B9J08_001241,B9J08_002280,	66.7	6.5	17.57	0.0293534375328	0.273850305453	1.0
GO:0015665	alcohol transmembrane transporter activity	3	2	B9J08_002186,B9J08_003981,	66.7	6.5	17.57	0.0293534375328	0.273850305453	1.0
GO:0015183	L-aspartate transmembrane transporter activity	3	2	B9J08_001530,B9J08_004633,	66.7	6.5	17.57	0.0293534375328	0.273850305453	1.0
GO:0015172	acidic amino acid transmembrane transporter activity	3	2	B9J08_001530,B9J08_004633,	66.7	6.5	17.57	0.0293534375328	0.273850305453	1.0
GO:1990518	single-stranded 3'-5' DNA helicase activity	3	2	B9J08_001105,B9J08_003467,	66.7	6.5	17.57	0.0293534375328	0.273850305453	1.0
GO:0070568	guanylyltransferase activity	3	2	B9J08_004874,B9J08_005161,	66.7	6.5	17.57	0.0293534375328	0.273850305453	1.0
GO:0004707	MAP kinase activity	3	2	B9J08_002682,B9J08_004369,	66.7	6.5	17.57	0.0293534375328	0.273850305453	1.0
GO:0033679	3'-5' DNA/RNA helicase activity	3	2	B9J08_001105,B9J08_003467,	66.7	6.5	17.57	0.0293534375328	0.273850305453	1.0
GO:0015318	inorganic molecular entity transmembrane transporter activity	129	20	B9J08_000018,B9J08_000175,B9J08_000435,B9J08_000473,B9J08_000756,B9J08_000831,B9J08_000938,B9J08_000982,B9J08_001254,B9J08_002630,B9J08_002725,B9J08_002974,B9J08_003401,B9J08_003703,B9J08_004344,B9J08_004533,B9J08_004766,B9J08_005395,B9J08_005424,B9J08_005491,	15.5	1.51	1.63	0.0380288291059	0.287396937574	1.0
GO:0016614	oxidoreductase activity, acting on CH-OH group of donors	60	11	B9J08_000566,B9J08_000920,B9J08_000980,B9J08_001067,B9J08_001239,B9J08_001799,B9J08_001828,B9J08_003224,B9J08_003466,B9J08_004245,B9J08_004804,	18.3	1.79	1.99	0.039051724053	0.287396937574	1.0
GO:0016772	transferase activity, transferring phosphorus-containing groups	282	38	B9J08_000222,B9J08_000735,B9J08_000954,B9J08_001131,B9J08_001348,B9J08_001447,B9J08_001474,B9J08_001726,B9J08_001959,B9J08_002032,B9J08_002150,B9J08_002487,B9J08_002496,B9J08_002669,B9J08_002682,B9J08_002875,B9J08_002977,B9J08_002993,B9J08_003281,B9J08_003604,B9J08_003665,B9J08_003726,B9J08_003732,B9J08_003736,B9J08_003792,B9J08_003836,B9J08_004046,B9J08_004227,B9J08_004369,B9J08_004381,B9J08_004…	13.5	1.31	1.39	0.0449732995976	0.287396937574	1.0
Cellular component
ID	Name	Bgd count	Result count	Result gene list	Pct of bgd	Fold enrichment	Odds ratio	P-value	Benjamini	Bonferroni
GO:0031224	intrinsic component of membrane	1070	168	B9J08_000016,B9J08_000018,B9J08_000048,B9J08_000175,B9J08_000190,B9J08_000211,B9J08_000261,B9J08_000271,B9J08_000313,B9J08_000342,B9J08_000368,B9J08_000383,B9J08_000384,B9J08_000390,B9J08_000435,B9J08_000473,B9J08_000556,B9J08_000566,B9J08_000742,B9J08_000756,B9J08_000768,B9J08_000795,B9J08_000796,B9J08_000802,B9J08_000804,B9J08_000831,B9J08_000848,B9J08_000875,B9J08_000918,B9J08_000919,B9J08_000…	15.7	1.53	1.97	1.08195633765e-10	4.56585574488e-08	4.56585574488e-08
GO:0016021	integral component of membrane	1053	164	B9J08_000016,B9J08_000018,B9J08_000048,B9J08_000175,B9J08_000190,B9J08_000211,B9J08_000261,B9J08_000271,B9J08_000313,B9J08_000342,B9J08_000368,B9J08_000383,B9J08_000390,B9J08_000435,B9J08_000473,B9J08_000556,B9J08_000566,B9J08_000742,B9J08_000756,B9J08_000768,B9J08_000795,B9J08_000796,B9J08_000802,B9J08_000804,B9J08_000831,B9J08_000848,B9J08_000875,B9J08_000919,B9J08_000932,B9J08_000938,B9J08_000…	15.6	1.52	1.93	4.16766658358e-10	8.79377649134e-08	1.75875529827e-07
GO:0016020	membrane	1545	215	B9J08_000016,B9J08_000018,B9J08_000048,B9J08_000154,B9J08_000175,B9J08_000190,B9J08_000211,B9J08_000222,B9J08_000261,B9J08_000270,B9J08_000271,B9J08_000313,B9J08_000342,B9J08_000367,B9J08_000368,B9J08_000383,B9J08_000384,B9J08_000390,B9J08_000435,B9J08_000454,B9J08_000473,B9J08_000504,B9J08_000556,B9J08_000566,B9J08_000572,B9J08_000574,B9J08_000726,B9J08_000742,B9J08_000756,B9J08_000768,B9J08_000…	13.9	1.36	1.75	9.18736947004e-09	1.29235663879e-06	3.87706991636e-06
GO:0071944	cell periphery	390	75	B9J08_000016,B9J08_000054,B9J08_000367,B9J08_000384,B9J08_000435,B9J08_000473,B9J08_000690,B9J08_000726,B9J08_000756,B9J08_000826,B9J08_000918,B9J08_000938,B9J08_000945,B9J08_000987,B9J08_001001,B9J08_001002,B9J08_001080,B9J08_001347,B9J08_001391,B9J08_001418,B9J08_001463,B9J08_001507,B9J08_001530,B9J08_001636,B9J08_001800,B9J08_001817,B9J08_001901,B9J08_001958,B9J08_002047,B9J08_002066,B9J08_002…	19.2	1.88	2.28	1.71300046167e-08	1.80721548706e-06	7.22886194823e-06
GO:0009277	fungal-type cell wall	38	17	B9J08_000054,B9J08_000384,B9J08_001002,B9J08_001418,B9J08_001507,B9J08_001901,B9J08_002560,B9J08_002761,B9J08_003251,B9J08_003903,B9J08_004046,B9J08_004200,B9J08_004388,B9J08_004410,B9J08_004786,B9J08_005265,B9J08_005359,	44.7	4.36	7.31	4.3397124784e-08	3.66271733177e-06	1.83135866588e-05
GO:0005618	cell wall	45	18	B9J08_000054,B9J08_000384,B9J08_001002,B9J08_001418,B9J08_001507,B9J08_001901,B9J08_002560,B9J08_002761,B9J08_003251,B9J08_003903,B9J08_003910,B9J08_004046,B9J08_004200,B9J08_004388,B9J08_004410,B9J08_004786,B9J08_005265,B9J08_005359,	40.0	3.9	6.02	1.41975045621e-07	9.98557820866e-06	5.9913469252e-05
GO:0030312	external encapsulating structure	46	18	B9J08_000054,B9J08_000384,B9J08_001002,B9J08_001418,B9J08_001507,B9J08_001901,B9J08_002560,B9J08_002761,B9J08_003251,B9J08_003903,B9J08_003910,B9J08_004046,B9J08_004200,B9J08_004388,B9J08_004410,B9J08_004786,B9J08_005265,B9J08_005359,	39.1	3.82	5.81	2.11422647083e-07	1.27457652956e-05	8.9220357069e-05
GO:0005886	plasma membrane	224	47	B9J08_000016,B9J08_000367,B9J08_000384,B9J08_000435,B9J08_000473,B9J08_000726,B9J08_000756,B9J08_000918,B9J08_000938,B9J08_000987,B9J08_001001,B9J08_001080,B9J08_001391,B9J08_001507,B9J08_001530,B9J08_001800,B9J08_001958,B9J08_002047,B9J08_002066,B9J08_002069,B9J08_002150,B9J08_002188,B9J08_002227,B9J08_002262,B9J08_002280,B9J08_002401,B9J08_002725,B9J08_002856,B9J08_002974,B9J08_003401,B9J08_003…	21.0	2.05	2.47	8.21254218607e-07	4.33211600315e-05	0.000346569280252
GO:0042555	MCM complex	5	4	B9J08_000087,B9J08_001105,B9J08_003467,B9J08_005476,	80.0	7.8	35.29	0.00050254555219	0.0235638025582	0.212074223024
GO:0030427	site of polarized growth	176	31	B9J08_000263,B9J08_000384,B9J08_000435,B9J08_000826,B9J08_000945,B9J08_001001,B9J08_001079,B9J08_001080,B9J08_001463,B9J08_001604,B9J08_001636,B9J08_001816,B9J08_001901,B9J08_002262,B9J08_002466,B9J08_002487,B9J08_002517,B9J08_002682,B9J08_002761,B9J08_002876,B9J08_003073,B9J08_003106,B9J08_003251,B9J08_003879,B9J08_004083,B9J08_004150,B9J08_004344,B9J08_004785,B9J08_004879,B9J08_004972,B9J08_005…	17.6	1.72	1.93	0.00164213073279	0.0674550978459	0.692979169239
GO:0071162	CMG complex	10	5	B9J08_000087,B9J08_001105,B9J08_003467,B9J08_003880,B9J08_005476,	50.0	4.87	8.83	0.00180770213303	0.0674550978459	0.762850300138
GO:0005887	integral component of plasma membrane	19	7	B9J08_000473,B9J08_001800,B9J08_002069,B9J08_002150,B9J08_002974,B9J08_003616,B9J08_005424,	36.8	3.59	5.16	0.00191815444112	0.0674550978459	0.809461174151
GO:0031226	intrinsic component of plasma membrane	25	8	B9J08_000473,B9J08_001800,B9J08_001958,B9J08_002069,B9J08_002150,B9J08_002974,B9J08_003616,B9J08_005424,	32.0	3.12	4.17	0.00257730670273	0.0807610463595	1.0
GO:0005933	cellular bud	144	26	B9J08_000263,B9J08_000826,B9J08_000945,B9J08_001001,B9J08_001079,B9J08_001080,B9J08_001463,B9J08_001604,B9J08_001636,B9J08_001816,B9J08_001817,B9J08_001901,B9J08_002466,B9J08_002487,B9J08_002517,B9J08_002682,B9J08_002761,B9J08_002876,B9J08_003073,B9J08_003106,B9J08_003879,B9J08_004065,B9J08_004083,B9J08_004150,B9J08_004879,B9J08_004972,	18.1	1.76	1.98	0.00267927641951	0.0807610463595	1.0
GO:0005935	cellular bud neck	118	22	B9J08_000263,B9J08_000826,B9J08_000945,B9J08_001001,B9J08_001080,B9J08_001463,B9J08_001604,B9J08_001636,B9J08_001816,B9J08_001901,B9J08_002466,B9J08_002487,B9J08_002682,B9J08_002761,B9J08_002876,B9J08_003073,B9J08_003106,B9J08_003879,B9J08_004083,B9J08_004150,B9J08_004879,B9J08_004972,	18.6	1.82	2.05	0.00371653035204	0.0983807263344	1.0
GO:0031262	Ndc80 complex	4	3	B9J08_000155,B9J08_002064,B9J08_004258,	75.0	7.31	26.41	0.00396320461537	0.0983807263344	1.0
GO:1990531	phospholipid-translocating ATPase complex	4	3	B9J08_000435,B9J08_000932,B9J08_004766,	75.0	7.31	26.41	0.00396320461537	0.0983807263344	1.0
GO:0005811	lipid droplet	39	10	B9J08_000017,B9J08_000261,B9J08_000566,B9J08_000768,B9J08_001405,B9J08_001800,B9J08_004011,B9J08_004245,B9J08_005007,B9J08_005248,	25.6	2.5	3.06	0.00480417034253	0.112631104697	1.0
GO:0030428	cell septum	29	8	B9J08_000735,B9J08_001636,B9J08_002432,B9J08_002876,B9J08_002993,B9J08_003251,B9J08_003879,B9J08_005077,	27.6	2.69	3.37	0.00708361618838	0.157330843763	1.0
GO:0000777	condensed chromosome kinetochore	5	3	B9J08_000155,B9J08_001348,B9J08_002064,	60.0	5.85	13.2	0.00915419321007	0.158245829116	1.0
GO:0000324	fungal-type vacuole	159	26	B9J08_000175,B9J08_000726,B9J08_000756,B9J08_000796,B9J08_001091,B9J08_001241,B9J08_001254,B9J08_001530,B9J08_002006,B9J08_002151,B9J08_002165,B9J08_002227,B9J08_002689,B9J08_002955,B9J08_003073,B9J08_003232,B9J08_003527,B9J08_004046,B9J08_004259,B9J08_004351,B9J08_004746,B9J08_004775,B9J08_004776,B9J08_004827,B9J08_005162,B9J08_005491,	16.4	1.59	1.75	0.0103007786315	0.158245829116	1.0
GO:0000322	storage vacuole	159	26	B9J08_000175,B9J08_000726,B9J08_000756,B9J08_000796,B9J08_001091,B9J08_001241,B9J08_001254,B9J08_001530,B9J08_002006,B9J08_002151,B9J08_002165,B9J08_002227,B9J08_002689,B9J08_002955,B9J08_003073,B9J08_003232,B9J08_003527,B9J08_004046,B9J08_004259,B9J08_004351,B9J08_004746,B9J08_004775,B9J08_004776,B9J08_004827,B9J08_005162,B9J08_005491,	16.4	1.59	1.75	0.0103007786315	0.158245829116	1.0
GO:0000323	lytic vacuole	159	26	B9J08_000175,B9J08_000726,B9J08_000756,B9J08_000796,B9J08_001091,B9J08_001241,B9J08_001254,B9J08_001530,B9J08_002006,B9J08_002151,B9J08_002165,B9J08_002227,B9J08_002689,B9J08_002955,B9J08_003073,B9J08_003232,B9J08_003527,B9J08_004046,B9J08_004259,B9J08_004351,B9J08_004746,B9J08_004775,B9J08_004776,B9J08_004827,B9J08_005162,B9J08_005491,	16.4	1.59	1.75	0.0103007786315	0.158245829116	1.0
GO:0031533	mRNA cap methyltransferase complex	2	2	B9J08_000979,B9J08_004874,	100.0	9.75	inf	0.0104997232589	0.158245829116	1.0
GO:1990530	Cdc50p-Drs2p complex	2	2	B9J08_000932,B9J08_004766,	100.0	9.75	inf	0.0104997232589	0.158245829116	1.0
GO:0071595	Nem1-Spo7 phosphatase complex	2	2	B9J08_000768,B9J08_000875,	100.0	9.75	inf	0.0104997232589	0.158245829116	1.0
GO:0033106	cis-Golgi network membrane	2	2	B9J08_002535,B9J08_003885,	100.0	9.75	inf	0.0104997232589	0.158245829116	1.0
GO:0045009	chitosome	2	2	B9J08_004150,B9J08_005077,	100.0	9.75	inf	0.0104997232589	0.158245829116	1.0
GO:0005783	endoplasmic reticulum	309	44	B9J08_000261,B9J08_000367,B9J08_000383,B9J08_000454,B9J08_000473,B9J08_000572,B9J08_000756,B9J08_000920,B9J08_000978,B9J08_001254,B9J08_001318,B9J08_001448,B9J08_001759,B9J08_001800,B9J08_001815,B9J08_001816,B9J08_002262,B9J08_002329,B9J08_002517,B9J08_002535,B9J08_002725,B9J08_002817,B9J08_002893,B9J08_003079,B9J08_003125,B9J08_003224,B9J08_003486,B9J08_003737,B9J08_003942,B9J08_003989,B9J08_004…	14.2	1.39	1.5	0.0135327503874	0.196924850465	1.0
GO:0005802	trans-Golgi network	33	8	B9J08_000018,B9J08_000932,B9J08_002047,B9J08_003275,B9J08_003885,B9J08_004201,B9J08_004344,B9J08_004766,	24.2	2.36	2.83	0.0159079183592	0.22377138492	1.0
GO:0005656	nuclear pre-replicative complex	16	5	B9J08_000087,B9J08_001105,B9J08_002348,B9J08_003467,B9J08_005476,	31.3	3.05	4.01	0.0186313588424	0.245701044734	1.0
GO:0036387	pre-replicative complex	16	5	B9J08_000087,B9J08_001105,B9J08_002348,B9J08_003467,B9J08_005476,	31.3	3.05	4.01	0.0186313588424	0.245701044734	1.0
GO:0035840	old growing cell tip	3	2	B9J08_000384,B9J08_002876,	66.7	6.5	17.57	0.0293534375328	0.353918589681	1.0
GO:0097373	MCM core complex	3	2	B9J08_001105,B9J08_003467,	66.7	6.5	17.57	0.0293534375328	0.353918589681	1.0
GO:0070867	mating projection tip membrane	3	2	B9J08_000435,B9J08_004344,	66.7	6.5	17.57	0.0293534375328	0.353918589681	1.0
GO:0098791	Golgi apparatus subcompartment	51	10	B9J08_000018,B9J08_000932,B9J08_002047,B9J08_002123,B9J08_003275,B9J08_003885,B9J08_004201,B9J08_004295,B9J08_004344,B9J08_004766,	19.6	1.91	2.16	0.0316964392935	0.357070679608	1.0
GO:0000329	fungal-type vacuole membrane	111	18	B9J08_000175,B9J08_000726,B9J08_000796,B9J08_001091,B9J08_001241,B9J08_001254,B9J08_002006,B9J08_002151,B9J08_002165,B9J08_002689,B9J08_002955,B9J08_003527,B9J08_004746,B9J08_004775,B9J08_004776,B9J08_004827,B9J08_005162,B9J08_005491,	16.2	1.58	1.72	0.0321532839458	0.357070679608	1.0
GO:0098852	lytic vacuole membrane	111	18	B9J08_000175,B9J08_000726,B9J08_000796,B9J08_001091,B9J08_001241,B9J08_001254,B9J08_002006,B9J08_002151,B9J08_002165,B9J08_002689,B9J08_002955,B9J08_003527,B9J08_004746,B9J08_004775,B9J08_004776,B9J08_004827,B9J08_005162,B9J08_005491,	16.2	1.58	1.72	0.0321532839458	0.357070679608	1.0
GO:0031617	NMS complex	8	3	B9J08_000155,B9J08_002064,B9J08_004258,	37.5	3.66	5.28	0.0405415129175	0.436114379166	1.0
GO:0031984	organelle subcompartment	255	35	B9J08_000018,B9J08_000367,B9J08_000383,B9J08_000454,B9J08_000572,B9J08_000920,B9J08_000932,B9J08_000978,B9J08_001254,B9J08_001759,B9J08_001800,B9J08_001816,B9J08_002047,B9J08_002123,B9J08_002262,B9J08_002517,B9J08_002817,B9J08_003224,B9J08_003275,B9J08_003885,B9J08_003989,B9J08_004046,B9J08_004048,B9J08_004201,B9J08_004245,B9J08_004295,B9J08_004344,B9J08_004587,B9J08_004742,B9J08_004766,B9J08_004…	13.7	1.34	1.42	0.0421796559289	0.436114379166	1.0
GO:0005773	vacuole	189	27	B9J08_000175,B9J08_000726,B9J08_000756,B9J08_000796,B9J08_001091,B9J08_001241,B9J08_001254,B9J08_001530,B9J08_002006,B9J08_002151,B9J08_002165,B9J08_002227,B9J08_002689,B9J08_002955,B9J08_003073,B9J08_003232,B9J08_003344,B9J08_003527,B9J08_004046,B9J08_004259,B9J08_004351,B9J08_004746,B9J08_004775,B9J08_004776,B9J08_004827,B9J08_005162,B9J08_005491,	14.3	1.39	1.49	0.0454191726491	0.436114379166	1.0
GO:0005876	spindle microtubule	20	5	B9J08_001348,B9J08_002064,B9J08_002993,B9J08_004499,B9J08_004970,	25.0	2.44	2.94	0.0470185258894	0.436114379166	1.0
GO:0005940	septin ring	20	5	B9J08_000826,B9J08_000945,B9J08_001463,B9J08_001901,B9J08_004879,	25.0	2.44	2.94	0.0470185258894	0.436114379166	1.0
GO:0032161	cleavage apparatus septin structure	20	5	B9J08_000826,B9J08_000945,B9J08_001463,B9J08_001901,B9J08_004879,	25.0	2.44	2.94	0.0470185258894	0.436114379166	1.0
GO:0031225	anchored component of membrane	14	4	B9J08_000384,B9J08_000918,B9J08_001507,B9J08_001958,	28.6	2.79	3.52	0.0475385342218	0.436114379166	1.0
GO:0000144	cellular bud neck septin ring	14	4	B9J08_000826,B9J08_000945,B9J08_001901,B9J08_004879,	28.6	2.79	3.52	0.0475385342218	0.436114379166	1.0
KEGG
ID	Name	Bgd count	Result count	Result gene list	Pct of bgd	Fold enrichment	Odds ratio	P-value	Benjamini	Bonferroni
ec00520__PK__KEGG	Amino sugar and nucleotide sugar metabolism	140	33	B9J08_001131,B9J08_001474,B9J08_001726,B9J08_002032,B9J08_002245,B9J08_002392,B9J08_002496,B9J08_002600,B9J08_002632,B9J08_002657,B9J08_002761,B9J08_002856,B9J08_002875,B9J08_002977,B9J08_002993,B9J08_003215,B9J08_003268,B9J08_003281,B9J08_003569,B9J08_003604,B9J08_003726,B9J08_003809,B9J08_003836,B9J08_003879,B9J08_004150,B9J08_004381,B9J08_004663,B9J08_005077,B9J08_005161,B9J08_005172,B9J08_005…	23.6	2.07	2.7	1.40027239025e-05	0.00135737157011	0.00207240313757
ec00909__PK__KEGG	Sesquiterpenoid and triterpenoid biosynthesis	5	5	B9J08_000261,B9J08_001448,B9J08_004587,B9J08_004776,B9J08_005007,	100.0	8.77	inf	1.83428590555e-05	0.00135737157011	0.00271474314021
ec00100__PK__KEGG	Steroid biosynthesis	24	10	B9J08_000261,B9J08_000367,B9J08_000920,B9J08_001448,B9J08_002006,B9J08_002349,B9J08_003026,B9J08_003737,B9J08_004587,B9J08_005007,	41.7	3.65	5.81	0.000136848797841	0.00564884187461	0.0202536220805
ec00051__PK__KEGG	Fructose and mannose metabolism	143	31	B9J08_000267,B9J08_000384,B9J08_000768,B9J08_000918,B9J08_000954,B9J08_001143,B9J08_001325,B9J08_001507,B9J08_001516,B9J08_001545,B9J08_002032,B9J08_002245,B9J08_002392,B9J08_002560,B9J08_002600,B9J08_002657,B9J08_003015,B9J08_003074,B9J08_003266,B9J08_003268,B9J08_003569,B9J08_003836,B9J08_003885,B9J08_004011,B9J08_004378,B9J08_004447,B9J08_004490,B9J08_004776,B9J08_005161,B9J08_005172,B9J08_005…	21.7	1.9	2.38	0.000152671402016	0.00564884187461	0.0225953674984
ec00900__PK__KEGG	Terpenoid backbone biosynthesis	50	14	B9J08_000267,B9J08_000696,B9J08_001266,B9J08_002560,B9J08_003015,B9J08_003074,B9J08_003125,B9J08_003224,B9J08_003730,B9J08_004011,B9J08_004500,B9J08_004587,B9J08_004776,B9J08_005248,	28.0	2.46	3.19	0.000871999651287	0.0258111896781	0.129055948391
ec00965__PK__KEGG	Betalain biosynthesis	68	16	B9J08_000384,B9J08_000918,B9J08_001143,B9J08_001448,B9J08_001507,B9J08_001516,B9J08_001759,B9J08_002171,B9J08_002977,B9J08_003074,B9J08_003365,B9J08_003569,B9J08_003885,B9J08_004447,B9J08_004490,B9J08_005513,	23.5	2.06	2.52	0.00287799619035	0.0709905726953	0.425943436172
ec00906__PK__KEGG	Carotenoid biosynthesis	74	16	B9J08_000384,B9J08_000918,B9J08_001143,B9J08_001507,B9J08_001516,B9J08_002171,B9J08_002349,B9J08_003074,B9J08_003365,B9J08_003569,B9J08_003737,B9J08_003885,B9J08_004149,B9J08_004447,B9J08_004490,B9J08_005513,	21.6	1.9	2.25	0.00704356351241	0.132041912059	1.0
ec00052__PK__KEGG	Galactose metabolism	114	22	B9J08_000384,B9J08_000918,B9J08_001131,B9J08_001143,B9J08_001507,B9J08_001516,B9J08_001726,B9J08_002496,B9J08_002600,B9J08_002977,B9J08_002993,B9J08_003281,B9J08_003604,B9J08_003726,B9J08_003836,B9J08_003885,B9J08_004381,B9J08_004447,B9J08_004490,B9J08_004663,B9J08_005161,B9J08_005567,	19.3	1.69	1.98	0.00713740065186	0.132041912059	1.0
ec00590__PK__KEGG	Arachidonic acid metabolism	54	12	B9J08_000741,B9J08_001325,B9J08_001405,B9J08_001448,B9J08_002245,B9J08_002349,B9J08_002657,B9J08_003232,B9J08_003266,B9J08_003268,B9J08_004606,B9J08_005308,	22.2	1.95	2.31	0.0152567587552	0.242959866451	1.0
ec00521__PK__KEGG	Streptomycin biosynthesis	55	12	B9J08_001131,B9J08_001726,B9J08_002496,B9J08_002600,B9J08_002977,B9J08_002993,B9J08_003281,B9J08_003604,B9J08_003726,B9J08_003836,B9J08_004663,B9J08_005567,	21.8	1.91	2.25	0.0176097041774	0.242959866451	1.0
ec00960__PK__KEGG	Tropane, piperidine and pyridine alkaloid biosynthesis	103	19	B9J08_000267,B9J08_000384,B9J08_000918,B9J08_001143,B9J08_001507,B9J08_001516,B9J08_002151,B9J08_002171,B9J08_002560,B9J08_002774,B9J08_003015,B9J08_003074,B9J08_003365,B9J08_003569,B9J08_003885,B9J08_004011,B9J08_004447,B9J08_004490,B9J08_005513,	18.4	1.62	1.85	0.0196130070909	0.242959866451	1.0
ec00905__PK__KEGG	Brassinosteroid biosynthesis	10	4	B9J08_001448,B9J08_002349,B9J08_002977,B9J08_003737,	40.0	3.51	5.27	0.0197452695001	0.242959866451	1.0
ec00522__PK__KEGG	Biosynthesis of 12-, 14- and 16-membered macrolides	44	10	B9J08_000384,B9J08_000918,B9J08_001143,B9J08_001507,B9J08_001516,B9J08_002349,B9J08_003737,B9J08_003885,B9J08_004447,B9J08_004490,	22.7	1.99	2.36	0.022355427174	0.242959866451	1.0
ec00780__PK__KEGG	Biotin metabolism	38	9	B9J08_000990,B9J08_001759,B9J08_001930,B9J08_001959,B9J08_002463,B9J08_003268,B9J08_003282,B9J08_004120,B9J08_004899,	23.7	2.08	2.48	0.0229826900697	0.242959866451	1.0
ec00363__PK__KEGG	Bisphenol degradation	65	13	B9J08_000267,B9J08_001448,B9J08_002245,B9J08_002349,B9J08_002560,B9J08_002657,B9J08_002977,B9J08_003015,B9J08_003074,B9J08_003268,B9J08_003737,B9J08_004011,B9J08_005007,	20.0	1.75	2.01	0.0275243217632	0.265250798003	1.0
ec00040__PK__KEGG	Pentose and glucuronate interconversions	53	11	B9J08_000175,B9J08_000566,B9J08_001067,B9J08_001325,B9J08_001545,B9J08_002657,B9J08_002761,B9J08_003266,B9J08_004381,B9J08_005161,B9J08_005201,	20.8	1.82	2.1	0.0321520251778	0.265250798003	1.0
ec00984__PK__KEGG	Steroid degradation	3	2	B9J08_000920,B9J08_002691,	66.7	5.85	15.7	0.0358812671982	0.265250798003	1.0
ec00513__PK__KEGG	Various types of N-glycan biosynthesis	42	9	B9J08_000384,B9J08_000918,B9J08_001143,B9J08_001507,B9J08_001516,B9J08_002123,B9J08_003885,B9J08_004447,B9J08_004490,	21.4	1.88	2.18	0.0420943572048	0.265250798003	1.0
ec00512__PK__KEGG	Mucin type O-glycan biosynthesis	36	8	B9J08_000384,B9J08_000918,B9J08_001143,B9J08_001507,B9J08_001516,B9J08_003885,B9J08_004447,B9J08_004490,	22.2	1.95	2.28	0.0445828875268	0.265250798003	1.0
ec00633__PK__KEGG	Nitrotoluene degradation	18	5	B9J08_001759,B9J08_001930,B9J08_002245,B9J08_002657,B9J08_003268,	27.8	2.44	3.04	0.0453129461124	0.265250798003	1.0
Species	Platform:	Type of genes	Criteria	Number of genes
C. auris	Candida Genome Database	downregulated	DEG; FC<-1.5	465
Biological process
GOID	GO_term	Cluster frequency	Background frequency	Corrected P-value	False discovery rate	Gene(s) annotated to the term	Directly Annotated GOID List
41	transition metal ion transport	14 out of 465 genes, 3.0%	35 out of 5417 background genes, 0.6%	0.00033	0.00%	B9J08_000002:B9J08_000258:B9J08_000517:B9J08_000782:B9J08_001185:B9J08_001450:B9J08_001464:B9J08_002108:B9J08_002110:B9J08_002232:B9J08_002258:B9J08_003002:B9J08_003657:B9J08_004825	1902497:71578:30001:34755:1990547:6826:35434:6829:15677:15891:33215:30026:1904334:6797:97080:1901684:55085:6828:6817:35435:6874:1990461:184:6879:33214:15680:6882:16226:6878:71577:6811
5975	carbohydrate metabolic process	26 out of 465 genes, 5.6%	118 out of 5417 background genes, 2.2%	0.00391	0.00%	B9J08_000274:B9J08_000476:B9J08_000808:B9J08_000812:B9J08_000994:B9J08_001003:FKS2:B9J08_001368:B9J08_001860:B9J08_001873:B9J08_002231:B9J08_002342:B9J08_002477:B9J08_002512:B9J08_002707:B9J08_003291:B9J08_003306:B9J08_003371:B9J08_003568:B9J08_003573:B9J08_003614:B9J08_003943:B9J08_004015:B9J08_004467:B9J08_005314:B9J08_005339	6096:70414:6006:7094:19321:32120:32889:5977:61610:5975:34975:6071:71470:51156:25:71704:19655:6075:19388:42843:51085:42026:6116:5978:30003:35617:34599:30259:6014:6559:6166:70370:5992:6094:71218:6148:9408:45149:51321:34221:42981:6874:46115:6569:1901135:19255:43335:949:947:6011:16125:6090:19568
6826	iron ion transport	9 out of 465 genes, 1.9%	20 out of 5417 background genes, 0.4%	0.01318	0.00%	B9J08_000002:B9J08_000517:B9J08_000782:B9J08_001450:B9J08_002108:B9J08_002110:B9J08_002232:B9J08_002258:B9J08_003002	15677:15891:33215:1904334:6828:55085:1990461:184:6811:1902497:34755:6826:30026:1901684:6874:6879:33214:16226
34308	primary alcohol metabolic process	7 out of 465 genes, 1.5%	13 out of 5417 background genes, 0.2%	0.02822	0.40%	B9J08_001205:B9J08_001368:B9J08_002231:B9J08_002342:B9J08_003568:B9J08_003614:B9J08_004450	61610:6071:19655:42843:6116:34599:6559:9228:42981:6569:949:947:6090:19568
30001	metal ion transport	16 out of 465 genes, 3.4%	63 out of 5417 background genes, 1.2%	0.04376	0.67%	B9J08_000002:B9J08_000003:B9J08_000258:B9J08_000517:B9J08_000782:B9J08_001185:B9J08_001450:B9J08_001464:B9J08_002108:B9J08_002110:B9J08_002232:B9J08_002258:B9J08_003002:B9J08_003529:B9J08_003657:B9J08_004825	35434:15677:15891:33215:1904334:6817:6828:55085:35435:1990461:184:30007:6882:71577:6811:1902497:71578:71805:30001:34755:1990547:6826:6829:30026:6797:97080:1901684:6874:6879:33214:15680:16226:6878
5996	monosaccharide metabolic process	11 out of 465 genes, 2.4%	33 out of 5417 background genes, 0.6%	0.04433	0.57%	B9J08_000808:B9J08_000812:B9J08_000994:B9J08_001860:B9J08_002231:B9J08_002342:B9J08_002477:B9J08_003306:B9J08_003568:B9J08_003614:B9J08_003943	6096:6006:19321:61610:5975:71470:51156:71704:19655:19388:42843:6116:5978:30003:34599:6014:6559:5992:6094:42981:6874:6569:1901135:19255:949:947:6011:6090:19568
Molecular function
GOID	GO_term	Cluster frequency	Background frequency	Corrected P-value	False discovery rate	Gene(s) annotated to the term	Directly Annotated GOID List
16491	oxidoreductase activity	62 out of 465 genes, 13.3%	316 out of 5417 background genes, 5.8%	4.53e-08	0.00%	B9J08_000144:B9J08_000147:B9J08_000487:B9J08_000517:B9J08_000528:B9J08_000782:B9J08_000812:B9J08_000850:B9J08_000856:B9J08_000949:B9J08_001106:B9J08_001171:B9J08_001279:B9J08_001281:B9J08_001364:B9J08_001450:B9J08_001533:B9J08_001535:B9J08_001744:B9J08_002143:B9J08_002157:B9J08_002342:B9J08_002366:B9J08_002408:B9J08_002479:B9J08_002627:B9J08_002971:B9J08_003088:B9J08_003167:B9J08_003306:B9J08_003…	3735:3954:16638:16652:3955:19170:5506:51287:4471:71949:8270:5507:47018:4032:3868:18455:4477:45290:16491:4316:50236:4146:16620:47770:8379:1904408:4322:51920:16631:4029:35925:4033:46872:30145:32866:102672:1990042:18484:3960:4784:16709:4488:140824:5524:16668:4362:20037:293:4733:50660:4022:4601:16628:4329:3884:9013:16616:50661:3697:3729:47019:8670:4470:16712:4130:4030:4499:47066:36456:4602:3824:4497:…
51920	peroxiredoxin activity	6 out of 465 genes, 1.3%	7 out of 5417 background genes, 0.1%	0.00068	1.00%	B9J08_001106:B9J08_002143:B9J08_003437:B9J08_003442:B9J08_004003:B9J08_004518	16491:8379:51920:140824:47066:4602:16209:51082
16209	antioxidant activity	10 out of 465 genes, 2.2%	21 out of 5417 background genes, 0.4%	0.00079	0.67%	B9J08_000528:B9J08_001106:B9J08_001744:B9J08_002143:B9J08_002366:B9J08_003437:B9J08_003442:B9J08_003819:B9J08_004003:B9J08_004518	3735:16491:8379:51920:46872:30145:4784:140824:16668:4362:20037:50660:4601:50661:4130:47066:4602:16209:51082
18455	alcohol dehydrogenase [NAD(P)+] activity	7 out of 465 genes, 1.5%	11 out of 5417 background genes, 0.2%	0.00218	1.00%	B9J08_000812:B9J08_002627:B9J08_003568:B9J08_003614:B9J08_004496:B9J08_004941:B9J08_005329	16652:19170:8270:47018:4032:18455:16491:50236:1904408:4033:32866:1990042:4022:16616:3729:47019:3939
16684	oxidoreductase activity, acting on peroxide as acceptor	7 out of 465 genes, 1.5%	12 out of 5417 background genes, 0.2%	0.00485	0.80%	B9J08_001106:B9J08_002143:B9J08_002366:B9J08_003437:B9J08_003442:B9J08_004003:B9J08_004518	16491:8379:51920:140824:20037:4601:4130:47066:4602:16209:51082
4601	peroxidase activity	7 out of 465 genes, 1.5%	12 out of 5417 background genes, 0.2%	0.00485	0.67%	B9J08_001106:B9J08_002143:B9J08_002366:B9J08_003437:B9J08_003442:B9J08_004003:B9J08_004518	16491:8379:51920:140824:20037:4601:4130:47066:4602:16209:51082
16853	isomerase activity	16 out of 465 genes, 3.4%	58 out of 5417 background genes, 1.1%	0.00493	0.57%	B9J08_000808:B9J08_000944:B9J08_001328:B9J08_002099:B9J08_002409:B9J08_002477:B9J08_002512:B9J08_002762:B9J08_002822:B9J08_003312:B9J08_003371:B9J08_003573:B9J08_003761:B9J08_005039:B9J08_005160:B9J08_005314	3916:3949:4614:16872:3917:287:52856:8973:4347:3755:20037:30246:97367:4512:4610:16853:3677:3824:3676:16868:51082:46523:47938:3723
140824	thioredoxin-dependent peroxiredoxin activity	5 out of 465 genes, 1.1%	6 out of 5417 background genes, 0.1%	0.00695	0.50%	B9J08_002143:B9J08_003437:B9J08_003442:B9J08_004003:B9J08_004518	16491:8379:51920:140824:47066:4602:16209:51082
8379	thioredoxin peroxidase activity	5 out of 465 genes, 1.1%	6 out of 5417 background genes, 0.1%	0.00695	0.44%	B9J08_002143:B9J08_003437:B9J08_003442:B9J08_004003:B9J08_004518	16491:8379:51920:140824:47066:4602:16209:51082
10181	FMN binding	8 out of 465 genes, 1.7%	19 out of 5417 background genes, 0.4%	0.02448	0.60%	B9J08_000487:B9J08_001535:B9J08_002408:B9J08_004837:B9J08_004838:B9J08_004839:B9J08_004840:B9J08_005018	16638:3955:16491:4864:20037:4733:4799:4633:16741:10181:16156
46915	transition metal ion transmembrane transporter activity	8 out of 465 genes, 1.7%	20 out of 5417 background genes, 0.4%	0.03777	0.55%	B9J08_000258:B9J08_001185:B9J08_001464:B9J08_002108:B9J08_002258:B9J08_003002:B9J08_003657:B9J08_004825	5375:7:46873:97079:61840:5384:5381:22857:15093:5385:5315:6
Cellular component
GOID	GO_term	Cluster frequency	Background frequency	Corrected P-value	False discovery rate	Gene(s) annotated to the term	Directly Annotated GOID List
No significant ontology term can be found for input genes.
Species	Platform:	Type of genes	Criteria	Number of genes
C. auris	FungiDB	downregulated	DEG; FC<-1.5	465
Biological process
ID	Name	Bgd count	Result count	Result gene list	Pct of bgd	Fold enrichment	Odds ratio	P-value	Benjamini	Bonferroni
GO:0055114	obsolete oxidation-reduction process	245	52	B9J08_000144,B9J08_000487,B9J08_000517,B9J08_000528,B9J08_000782,B9J08_000812,B9J08_000850,B9J08_000856,B9J08_001106,B9J08_001171,B9J08_001182,B9J08_001279,B9J08_001281,B9J08_001364,B9J08_001450,B9J08_001533,B9J08_001535,B9J08_001744,B9J08_002342,B9J08_002366,B9J08_002408,B9J08_002479,B9J08_002627,B9J08_003088,B9J08_003167,B9J08_003306,B9J08_003339,B9J08_003437,B9J08_003442,B9J08_003563,B9J08_003…	21.2	2.71	3.52	7.60132122566e-12	1.29830566534e-08	1.29830566534e-08
GO:0000041	transition metal ion transport	33	14	B9J08_000002,B9J08_000258,B9J08_000517,B9J08_000782,B9J08_001185,B9J08_001450,B9J08_001464,B9J08_002108,B9J08_002110,B9J08_002232,B9J08_002258,B9J08_003002,B9J08_003657,B9J08_004825,	42.4	5.41	8.96	5.38441769129e-08	4.59829270836e-05	9.19658541672e-05
GO:0006826	iron ion transport	17	9	B9J08_000002,B9J08_000517,B9J08_000782,B9J08_001450,B9J08_002108,B9J08_002110,B9J08_002232,B9J08_002258,B9J08_003002,	52.9	6.75	13.53	1.40659434807e-06	0.000800821048833	0.0024024631465
GO:0030001	metal ion transport	66	17	B9J08_000002,B9J08_000003,B9J08_000258,B9J08_000517,B9J08_000677,B9J08_000782,B9J08_001185,B9J08_001450,B9J08_001464,B9J08_002108,B9J08_002110,B9J08_002232,B9J08_002258,B9J08_003002,B9J08_003529,B9J08_003657,B9J08_004825,	25.8	3.28	4.23	7.81665854709e-06	0.00267549216114	0.0133508527984
GO:0005975	carbohydrate metabolic process	148	28	B9J08_000274,B9J08_000476,B9J08_000678,B9J08_000808,B9J08_000812,B9J08_000889,B9J08_000994,B9J08_001003,B9J08_001020,B9J08_001368,B9J08_001860,B9J08_001873,B9J08_002477,B9J08_002512,B9J08_002707,B9J08_002762,B9J08_002788,B9J08_003291,B9J08_003306,B9J08_003371,B9J08_003480,B9J08_003568,B9J08_003573,B9J08_003943,B9J08_004015,B9J08_004467,B9J08_005314,B9J08_005339,	18.9	2.41	2.89	7.83223700567e-06	0.00267549216114	0.0133774608057
GO:0016052	carbohydrate catabolic process	46	13	B9J08_000274,B9J08_000808,B9J08_000812,B9J08_001368,B9J08_001860,B9J08_002477,B9J08_002788,B9J08_003306,B9J08_003371,B9J08_003480,B9J08_003568,B9J08_003943,B9J08_004015,	28.3	3.6	4.76	3.20795645878e-05	0.00913198271933	0.054791896316
GO:0034755	iron ion transmembrane transport	8	5	B9J08_000002,B9J08_002108,B9J08_002110,B9J08_002232,B9J08_003002,	62.5	7.97	19.84	0.000132614087612	0.0323578373774	0.226504861642
GO:0019321	pentose metabolic process	5	4	B9J08_000812,B9J08_000994,B9J08_003568,B9J08_003943,	80.0	10.2	47.52	0.000174678491252	0.0372938578823	0.298350863059
GO:0044281	small molecule metabolic process	567	66	B9J08_000013,B9J08_000147,B9J08_000274,B9J08_000487,B9J08_000670,B9J08_000808,B9J08_000812,B9J08_000836,B9J08_000856,B9J08_000863,B9J08_000889,B9J08_000944,B9J08_000994,B9J08_001205,B9J08_001281,B9J08_001345,B9J08_001368,B9J08_001464,B9J08_001478,B9J08_001591,B9J08_001860,B9J08_001999,B9J08_002005,B9J08_002115,B9J08_002157,B9J08_002231,B9J08_002360,B9J08_002477,B9J08_002512,B9J08_002651,B9J08_002…	11.6	1.48	1.67	0.000418246901372	0.0628818647881	0.714365707543
GO:0006559	L-phenylalanine catabolic process	3	3	B9J08_002231,B9J08_004930,B9J08_005516,	100.0	12.75	inf	0.000478609041127	0.0628818647881	0.817464242245
GO:0019660	glycolytic fermentation	3	3	B9J08_002231,B9J08_002342,B9J08_003614,	100.0	12.75	inf	0.000478609041127	0.0628818647881	0.817464242245
GO:0019655	glycolytic fermentation to ethanol	3	3	B9J08_002231,B9J08_002342,B9J08_003614,	100.0	12.75	inf	0.000478609041127	0.0628818647881	0.817464242245
GO:1902222	erythrose 4-phosphate/phosphoenolpyruvate family amino acid catabolic process	3	3	B9J08_002231,B9J08_004930,B9J08_005516,	100.0	12.75	inf	0.000478609041127	0.0628818647881	0.817464242245
GO:0006825	copper ion transport	7	4	B9J08_000258,B9J08_000782,B9J08_001450,B9J08_004825,	57.1	7.29	15.83	0.00107614439108	0.122536974665	1.0
GO:0006113	fermentation	7	4	B9J08_001368,B9J08_002231,B9J08_002342,B9J08_003614,	57.1	7.29	15.83	0.00107614439108	0.122536974665	1.0
GO:0005996	monosaccharide metabolic process	29	8	B9J08_000808,B9J08_000812,B9J08_000994,B9J08_001860,B9J08_002477,B9J08_003306,B9J08_003568,B9J08_003943,	27.6	3.52	4.55	0.00131041578022	0.131390033352	1.0
GO:0045454	cell redox homeostasis	29	8	B9J08_002143,B9J08_002360,B9J08_002523,B9J08_003437,B9J08_003442,B9J08_003819,B9J08_004003,B9J08_004518,	27.6	3.52	4.55	0.00131041578022	0.131390033352	1.0
GO:0006812	cation transport	135	21	B9J08_000002,B9J08_000003,B9J08_000231,B9J08_000258,B9J08_000517,B9J08_000674,B9J08_000677,B9J08_000782,B9J08_001185,B9J08_001450,B9J08_001464,B9J08_001581,B9J08_002108,B9J08_002110,B9J08_002232,B9J08_002258,B9J08_002795,B9J08_003002,B9J08_003529,B9J08_003657,B9J08_004825,	15.6	1.98	2.24	0.00168373309421	0.131390033352	1.0
GO:0019323	pentose catabolic process	4	3	B9J08_000812,B9J08_003568,B9J08_003943,	75.0	9.56	35.54	0.00180268908884	0.131390033352	1.0
GO:0033212	iron import into cell	4	3	B9J08_000002,B9J08_000517,B9J08_002108,	75.0	9.56	35.54	0.00180268908884	0.131390033352	1.0
GO:0015677	copper ion import	4	3	B9J08_000258,B9J08_000782,B9J08_001450,	75.0	9.56	35.54	0.00180268908884	0.131390033352	1.0
GO:0000947	amino acid catabolic process to alcohol via Ehrlich pathway	4	3	B9J08_002231,B9J08_003614,B9J08_004930,	75.0	9.56	35.54	0.00180268908884	0.131390033352	1.0
GO:0000955	amino acid catabolic process via Ehrlich pathway	4	3	B9J08_002231,B9J08_003614,B9J08_004930,	75.0	9.56	35.54	0.00180268908884	0.131390033352	1.0
GO:0046939	nucleotide phosphorylation	24	7	B9J08_000274,B9J08_000808,B9J08_001344,B9J08_001345,B9J08_001860,B9J08_003306,B9J08_003371,	29.2	3.72	4.91	0.00184622997685	0.131390033352	1.0
GO:0046365	monosaccharide catabolic process	8	4	B9J08_000812,B9J08_002477,B9J08_003568,B9J08_003943,	50.0	6.38	11.87	0.00201967469457	0.137984175133	1.0
GO:0034599	cellular response to oxidative stress	77	14	B9J08_000410,B9J08_000528,B9J08_000812,B9J08_001591,B9J08_001940,B9J08_002366,B9J08_002479,B9J08_003339,B9J08_003437,B9J08_003442,B9J08_003568,B9J08_003721,B9J08_003819,B9J08_004003,	18.2	2.32	2.68	0.00226952744327	0.149090495119	1.0
GO:0006090	pyruvate metabolic process	25	7	B9J08_000274,B9J08_000808,B9J08_001860,B9J08_002231,B9J08_003306,B9J08_003371,B9J08_005497,	28.0	3.57	4.64	0.00239455852812	0.151477998742	1.0
GO:0006979	response to oxidative stress	87	15	B9J08_000410,B9J08_000528,B9J08_000812,B9J08_000850,B9J08_001591,B9J08_001940,B9J08_002366,B9J08_002479,B9J08_003339,B9J08_003437,B9J08_003442,B9J08_003568,B9J08_003721,B9J08_003819,B9J08_004003,	17.2	2.2	2.51	0.00276039997763	0.168384398636	1.0
GO:0044262	cellular carbohydrate metabolic process	71	13	B9J08_000476,B9J08_000889,B9J08_001020,B9J08_001368,B9J08_001873,B9J08_002477,B9J08_002762,B9J08_002788,B9J08_003291,B9J08_003480,B9J08_003568,B9J08_004015,B9J08_004467,	18.3	2.33	2.69	0.00302450920082	0.178133162586	1.0
GO:0046031	ADP metabolic process	20	6	B9J08_000274,B9J08_000808,B9J08_001345,B9J08_001860,B9J08_003306,B9J08_003371,	30.0	3.83	5.1	0.00335625575348	0.191082827565	1.0
GO:0009135	purine nucleoside diphosphate metabolic process	21	6	B9J08_000274,B9J08_000808,B9J08_001345,B9J08_001860,B9J08_003306,B9J08_003371,	28.6	3.64	4.76	0.00439392902677	0.229298828181	1.0
GO:0009179	purine ribonucleoside diphosphate metabolic process	21	6	B9J08_000274,B9J08_000808,B9J08_001345,B9J08_001860,B9J08_003306,B9J08_003371,	28.6	3.64	4.76	0.00439392902677	0.229298828181	1.0
GO:0005984	disaccharide metabolic process	15	5	B9J08_000476,B9J08_001873,B9J08_002477,B9J08_002788,B9J08_004015,	33.3	4.25	5.94	0.00448258674959	0.229298828181	1.0
GO:0000413	protein peptidyl-prolyl isomerization	10	4	B9J08_001328,B9J08_002099,B9J08_002409,B9J08_003312,	40.0	5.1	7.91	0.0053382512248	0.229298828181	1.0
GO:0019568	arabinose catabolic process	2	2	B9J08_000812,B9J08_003568,	100.0	12.75	inf	0.00613406327234	0.229298828181	1.0
GO:1903900	regulation of viral life cycle	2	2	B9J08_002231,B9J08_003614,	100.0	12.75	inf	0.00613406327234	0.229298828181	1.0
GO:0019566	arabinose metabolic process	2	2	B9J08_000812,B9J08_003568,	100.0	12.75	inf	0.00613406327234	0.229298828181	1.0
GO:0030259	lipid glycosylation	2	2	B9J08_000678,B9J08_002707,	100.0	12.75	inf	0.00613406327234	0.229298828181	1.0
GO:0042732	D-xylose metabolic process	2	2	B9J08_000812,B9J08_003568,	100.0	12.75	inf	0.00613406327234	0.229298828181	1.0
GO:0042843	D-xylose catabolic process	2	2	B9J08_000812,B9J08_003568,	100.0	12.75	inf	0.00613406327234	0.229298828181	1.0
GO:0045069	regulation of viral genome replication	2	2	B9J08_002231,B9J08_003614,	100.0	12.75	inf	0.00613406327234	0.229298828181	1.0
GO:0050792	regulation of viral process	2	2	B9J08_002231,B9J08_003614,	100.0	12.75	inf	0.00613406327234	0.229298828181	1.0
GO:0000949	aromatic amino acid family catabolic process to alcohol via Ehrlich pathway	2	2	B9J08_002231,B9J08_004930,	100.0	12.75	inf	0.00613406327234	0.229298828181	1.0
GO:0019388	galactose catabolic process	2	2	B9J08_000812,B9J08_002477,	100.0	12.75	inf	0.00613406327234	0.229298828181	1.0
GO:0061610	glycerol to glycerone phosphate metabolic process	2	2	B9J08_001368,B9J08_003568,	100.0	12.75	inf	0.00613406327234	0.229298828181	1.0
GO:0006811	ion transport	219	28	B9J08_000002,B9J08_000003,B9J08_000231,B9J08_000258,B9J08_000503,B9J08_000517,B9J08_000674,B9J08_000677,B9J08_000782,B9J08_001185,B9J08_001428,B9J08_001450,B9J08_001464,B9J08_001581,B9J08_002108,B9J08_002110,B9J08_002202,B9J08_002232,B9J08_002258,B9J08_002715,B9J08_002795,B9J08_003002,B9J08_003529,B9J08_003657,B9J08_004204,B9J08_004468,B9J08_004825,B9J08_004886,	12.8	1.63	1.78	0.00617549537255	0.229298828181	1.0
GO:0009185	ribonucleoside diphosphate metabolic process	23	6	B9J08_000274,B9J08_000808,B9J08_001345,B9J08_001860,B9J08_003306,B9J08_003371,	26.1	3.33	4.2	0.00715028344211	0.25984434296	1.0
GO:0009200	deoxyribonucleoside triphosphate metabolic process	6	3	B9J08_000670,B9J08_003829,B9J08_005018,	50.0	6.38	11.84	0.00799783529864	0.275300712793	1.0
GO:0034309	primary alcohol biosynthetic process	6	3	B9J08_001205,B9J08_003614,B9J08_004450,	50.0	6.38	11.84	0.00799783529864	0.275300712793	1.0
GO:0055085	transmembrane transport	381	43	B9J08_000002,B9J08_000003,B9J08_000172,B9J08_000231,B9J08_000258,B9J08_000321,B9J08_000347,B9J08_000483,B9J08_000503,B9J08_000674,B9J08_000928,B9J08_001016,B9J08_001185,B9J08_001464,B9J08_001487,B9J08_001499,B9J08_001519,B9J08_001521,B9J08_001542,B9J08_001998,B9J08_002079,B9J08_002108,B9J08_002110,B9J08_002202,B9J08_002232,B9J08_002251,B9J08_002581,B9J08_002795,B9J08_003002,B9J08_003020,B9J08_003…	11.3	1.44	1.56	0.00805915435576	0.275300712793	1.0
GO:0006096	glycolytic process	18	5	B9J08_000274,B9J08_000808,B9J08_001860,B9J08_003306,B9J08_003371,	27.8	3.54	4.57	0.0105162476	0.338377727135	1.0
GO:0006757	ATP generation from ADP	18	5	B9J08_000274,B9J08_000808,B9J08_001860,B9J08_003306,B9J08_003371,	27.8	3.54	4.57	0.0105162476	0.338377727135	1.0
GO:0009311	oligosaccharide metabolic process	18	5	B9J08_000476,B9J08_001873,B9J08_002477,B9J08_002788,B9J08_004015,	27.8	3.54	4.57	0.0105162476	0.338377727135	1.0
GO:0009132	nucleoside diphosphate metabolic process	25	6	B9J08_000274,B9J08_000808,B9J08_001345,B9J08_001860,B9J08_003306,B9J08_003371,	24.0	3.06	3.76	0.010978430549	0.338377727135	1.0
GO:0005991	trehalose metabolic process	12	4	B9J08_000476,B9J08_001873,B9J08_002477,B9J08_002788,	33.3	4.25	5.93	0.0110943517093	0.338377727135	1.0
GO:0018208	peptidyl-proline modification	12	4	B9J08_001328,B9J08_002099,B9J08_002409,B9J08_003312,	33.3	4.25	5.93	0.0110943517093	0.338377727135	1.0
GO:0032787	monocarboxylic acid metabolic process	131	18	B9J08_000147,B9J08_000274,B9J08_000808,B9J08_000863,B9J08_001860,B9J08_002157,B9J08_002231,B9J08_002971,B9J08_003088,B9J08_003306,B9J08_003371,B9J08_004126,B9J08_004329,B9J08_004659,B9J08_004916,B9J08_005027,B9J08_005122,B9J08_005497,	13.7	1.75	1.92	0.0129437889091	0.381813368523	1.0
GO:0006558	L-phenylalanine metabolic process	7	3	B9J08_002231,B9J08_004930,B9J08_005516,	42.9	5.47	8.88	0.0131891034794	0.381813368523	1.0
GO:1902221	erythrose 4-phosphate/phosphoenolpyruvate family amino acid metabolic process	7	3	B9J08_002231,B9J08_004930,B9J08_005516,	42.9	5.47	8.88	0.0131891034794	0.381813368523	1.0
GO:0019752	carboxylic acid metabolic process	330	37	B9J08_000013,B9J08_000147,B9J08_000274,B9J08_000808,B9J08_000856,B9J08_000863,B9J08_001591,B9J08_001860,B9J08_001999,B9J08_002005,B9J08_002115,B9J08_002157,B9J08_002231,B9J08_002651,B9J08_002822,B9J08_002971,B9J08_003088,B9J08_003167,B9J08_003306,B9J08_003339,B9J08_003371,B9J08_003514,B9J08_003614,B9J08_004124,B9J08_004126,B9J08_004298,B9J08_004329,B9J08_004659,B9J08_004666,B9J08_004916,B9J08_004…	11.2	1.43	1.54	0.0150657441382	0.428871516468	1.0
GO:0043436	oxoacid metabolic process	343	38	B9J08_000013,B9J08_000147,B9J08_000274,B9J08_000808,B9J08_000856,B9J08_000863,B9J08_001464,B9J08_001591,B9J08_001860,B9J08_001999,B9J08_002005,B9J08_002115,B9J08_002157,B9J08_002231,B9J08_002651,B9J08_002822,B9J08_002971,B9J08_003088,B9J08_003167,B9J08_003306,B9J08_003339,B9J08_003371,B9J08_003514,B9J08_003614,B9J08_004124,B9J08_004126,B9J08_004298,B9J08_004329,B9J08_004659,B9J08_004666,B9J08_004…	11.1	1.41	1.52	0.0165763203476	0.43817664298	1.0
GO:0006165	nucleoside diphosphate phosphorylation	20	5	B9J08_000274,B9J08_000808,B9J08_001860,B9J08_003306,B9J08_003371,	25.0	3.19	3.96	0.0167141492721	0.43817664298	1.0
GO:0033215	reductive iron assimilation	3	2	B9J08_000517,B9J08_002108,	66.7	8.5	23.63	0.0174449717346	0.43817664298	1.0
GO:0035435	phosphate ion transmembrane transport	3	2	B9J08_002202,B9J08_004825,	66.7	8.5	23.63	0.0174449717346	0.43817664298	1.0
GO:0009229	thiamine diphosphate biosynthetic process	3	2	B9J08_001205,B9J08_004450,	66.7	8.5	23.63	0.0174449717346	0.43817664298	1.0
GO:0006012	galactose metabolic process	3	2	B9J08_000812,B9J08_002477,	66.7	8.5	23.63	0.0174449717346	0.43817664298	1.0
GO:0042357	thiamine diphosphate metabolic process	3	2	B9J08_001205,B9J08_004450,	66.7	8.5	23.63	0.0174449717346	0.43817664298	1.0
GO:0035434	copper ion transmembrane transport	3	2	B9J08_000258,B9J08_004825,	66.7	8.5	23.63	0.0174449717346	0.43817664298	1.0
GO:0044282	small molecule catabolic process	98	14	B9J08_000147,B9J08_000812,B9J08_000863,B9J08_001368,B9J08_001591,B9J08_002231,B9J08_002477,B9J08_003568,B9J08_003573,B9J08_003614,B9J08_003943,B9J08_004659,B9J08_004930,B9J08_005516,	14.3	1.82	2.0	0.0195956980546	0.45297892482	1.0
GO:0006082	organic acid metabolic process	347	38	B9J08_000013,B9J08_000147,B9J08_000274,B9J08_000808,B9J08_000856,B9J08_000863,B9J08_001464,B9J08_001591,B9J08_001860,B9J08_001999,B9J08_002005,B9J08_002115,B9J08_002157,B9J08_002231,B9J08_002651,B9J08_002822,B9J08_002971,B9J08_003088,B9J08_003167,B9J08_003306,B9J08_003339,B9J08_003371,B9J08_003514,B9J08_003614,B9J08_004124,B9J08_004126,B9J08_004298,B9J08_004329,B9J08_004659,B9J08_004666,B9J08_004…	11.0	1.4	1.5	0.0196704068419	0.45297892482	1.0
GO:0009110	vitamin biosynthetic process	36	7	B9J08_001205,B9J08_001478,B9J08_004450,B9J08_004496,B9J08_004837,B9J08_004916,B9J08_005123,	19.4	2.48	2.87	0.0197070386406	0.45297892482	1.0
GO:0042364	water-soluble vitamin biosynthetic process	36	7	B9J08_001205,B9J08_001478,B9J08_004450,B9J08_004496,B9J08_004837,B9J08_004916,B9J08_005123,	19.4	2.48	2.87	0.0197070386406	0.45297892482	1.0
GO:0022610	biological adhesion	8	3	B9J08_001940,B9J08_002582,B9J08_004498,	37.5	4.78	7.1	0.0198907607503	0.45297892482	1.0
GO:0007155	cell adhesion	8	3	B9J08_001940,B9J08_002582,B9J08_004498,	37.5	4.78	7.1	0.0198907607503	0.45297892482	1.0
GO:0006817	phosphate ion transport	8	3	B9J08_001464,B9J08_002202,B9J08_004825,	37.5	4.78	7.1	0.0198907607503	0.45297892482	1.0
GO:1901617	organic hydroxy compound biosynthetic process	62	10	B9J08_001205,B9J08_001364,B9J08_002231,B9J08_002707,B9J08_002762,B9J08_003614,B9J08_004450,B9J08_004496,B9J08_004837,B9J08_004930,	16.1	2.06	2.3	0.0210764584756	0.468673844808	1.0
GO:0098660	inorganic ion transmembrane transport	71	11	B9J08_000002,B9J08_000258,B9J08_000674,B9J08_002108,B9J08_002110,B9J08_002202,B9J08_002232,B9J08_003002,B9J08_003529,B9J08_003657,B9J08_004825,	15.5	1.98	2.19	0.0211287389053	0.468673844808	1.0
GO:0006767	water-soluble vitamin metabolic process	37	7	B9J08_001205,B9J08_001478,B9J08_004450,B9J08_004496,B9J08_004837,B9J08_004916,B9J08_005123,	18.9	2.41	2.78	0.0227239050149	0.49129657931	1.0
GO:0006766	vitamin metabolic process	37	7	B9J08_001205,B9J08_001478,B9J08_004450,B9J08_004496,B9J08_004837,B9J08_004916,B9J08_005123,	18.9	2.41	2.78	0.0227239050149	0.49129657931	1.0
GO:0009063	cellular amino acid catabolic process	38	7	B9J08_000863,B9J08_001591,B9J08_002231,B9J08_003614,B9J08_004659,B9J08_004930,B9J08_005516,	18.4	2.35	2.69	0.0260454909699	0.556071232207	1.0
GO:0006801	superoxide metabolic process	9	3	B9J08_000528,B9J08_001292,B9J08_001744,	33.3	4.25	5.92	0.0281301270524	0.577324638964	1.0
GO:0009395	phospholipid catabolic process	9	3	B9J08_000576,B9J08_002814,B9J08_004010,	33.3	4.25	5.92	0.0281301270524	0.577324638964	1.0
GO:1901615	organic hydroxy compound metabolic process	103	14	B9J08_000889,B9J08_001205,B9J08_001364,B9J08_001368,B9J08_002231,B9J08_002707,B9J08_002762,B9J08_002807,B9J08_003568,B9J08_003614,B9J08_004450,B9J08_004496,B9J08_004837,B9J08_004930,	13.6	1.73	1.88	0.0289659730763	0.577324638964	1.0
GO:0072593	reactive oxygen species metabolic process	16	4	B9J08_000528,B9J08_001292,B9J08_001744,B9J08_003442,	25.0	3.19	3.95	0.0317835806033	0.577324638964	1.0
GO:0043504	mitochondrial DNA repair	4	2	B9J08_002675,B9J08_005357,	50.0	6.38	11.81	0.0330872543805	0.577324638964	1.0
GO:0006116	NADH oxidation	4	2	B9J08_002342,B9J08_003614,	50.0	6.38	11.81	0.0330872543805	0.577324638964	1.0
GO:1901678	iron coordination entity transport	4	2	B9J08_000002,B9J08_002110,	50.0	6.38	11.81	0.0330872543805	0.577324638964	1.0
GO:0098661	inorganic anion transmembrane transport	4	2	B9J08_002202,B9J08_004825,	50.0	6.38	11.81	0.0330872543805	0.577324638964	1.0
GO:0009202	deoxyribonucleoside triphosphate biosynthetic process	4	2	B9J08_003829,B9J08_005018,	50.0	6.38	11.81	0.0330872543805	0.577324638964	1.0
GO:0044283	small molecule biosynthetic process	252	28	B9J08_000013,B9J08_000808,B9J08_000836,B9J08_000856,B9J08_001205,B9J08_001281,B9J08_001478,B9J08_001860,B9J08_002231,B9J08_002762,B9J08_002822,B9J08_003088,B9J08_003167,B9J08_003339,B9J08_003514,B9J08_003573,B9J08_003614,B9J08_004124,B9J08_004329,B9J08_004450,B9J08_004496,B9J08_004837,B9J08_004916,B9J08_004930,B9J08_005027,B9J08_005039,B9J08_005123,B9J08_005516,	11.1	1.42	1.51	0.0357679413851	0.577324638964	1.0
GO:0098662	inorganic cation transmembrane transport	68	10	B9J08_000002,B9J08_000258,B9J08_000674,B9J08_002108,B9J08_002110,B9J08_002232,B9J08_003002,B9J08_003529,B9J08_003657,B9J08_004825,	14.7	1.88	2.05	0.0376003206815	0.577324638964	1.0
GO:0009074	aromatic amino acid family catabolic process	10	3	B9J08_002231,B9J08_004930,B9J08_005516,	30.0	3.83	5.07	0.037898073836	0.577324638964	1.0
GO:0042326	negative regulation of phosphorylation	10	3	B9J08_002261,B9J08_002459,B9J08_003829,	30.0	3.83	5.07	0.037898073836	0.577324638964	1.0
GO:0019318	hexose metabolic process	25	5	B9J08_000808,B9J08_000812,B9J08_001860,B9J08_002477,B9J08_003306,	20.0	2.55	2.96	0.0415246845193	0.577324638964	1.0
[truncated: 133 more rows]
